# Supplementary material for: Autism sensory dysfunction in an evolutionarily conserved system
Source: Proc Biol Sci. 2018 Dec 12;285(1893):20182255. doi: 10.1098/rspb.2018.2255 (PMC6304042; doi:10.1098/rspb.2018.2255)
Supplement: ESM [file rspb20182255supp1.zip]

Archive with 18 entries (18 files):
- Figshare_ProcRSocB/children_CRFs.mat
- Figshare_ProcRSocB/plotgroupCRFs_children.R
- Figshare_ProcRSocB/plotgroupCRFs_fruitflies.R
- Figshare_ProcRSocB/makegroupCRFs_children.m
- Figshare_ProcRSocB/makegroupCRFs_fruitlies.m
- Figshare_ProcRSocB/outlierRej_ASDadults.m
- Figshare_ProcRSocB/plot_AQ_regression.R
- Figshare_ProcRSocB/makemodelfits.m
- Figshare_ProcRSocB/gv_fitsubjectsseparately.m
- Figshare_ProcRSocB/fruitflies_CRFs.mat
- Figshare_ProcRSocB/plotgroupCRFs_ASDadult.R
- Figshare_ProcRSocB/README.docx
- Figshare_ProcRSocB/makegroupCRFs_ASDadults.m
- Figshare_ProcRSocB/plotgroupCRFs_AQadults.R
- Figshare_ProcRSocB/ASDadults_CRFs.mat
- Figshare_ProcRSocB/AQadults_CRFs.mat
- Figshare_ProcRSocB/analyseindividual_fruiflies.m
- Figshare_ProcRSocB/analyseindividual_adults.m
