# Supplementary material for: Autism sensory dysfunction in an evolutionarily conserved system
Source: Proc Biol Sci. 2018 Dec 12;285(1893):20182255. doi: 10.1098/rspb.2018.2255 (PMC6304042; doi:10.1098/rspb.2018.2255)
Supplement: ESM [file rspb20182255supp1.zip › Figshare_ProcRSocB/plotgroupCRFs_children.R]

# GV 7/12/16
# plots ASD and control CRFs at target 1f and 2f responses and masking 1f and 2f responses
# using Stanford data

###############################################################
# some plotting settings #
thickness_of_lines <- 4.5
size_of_dots <- 2.5
size_of_label_font <- 2
size_of_axis_font <- 1.5
thickness_of_error_bars <- 2
linetype <- 1
asdcol <- rgb(0.8, 0, 0, 0.7)
typcol <- rgb(0, 0.2, 0.6, 0.7)
ticklevels <- c(0, 13.98, 20, 26.02, 32.04, 38.06)
ticklabels <- c("0", "5", "10", "20", "40", "80")
###############################################################

library(R.matlab)
save <- 1 # 1 = save plot; 0 = show in window
filename <- "children_CRFs"
data <- readMat(paste0("~/",filename,".mat"))

# asd_meantarget1f <- data$ASDfirstharm5[1,]
# asd_SEtarget1f <- data$seASDfirstharm5[1,]
# asd_meantarget2f <- data$ASDsecondharm5[1,]
# asd_SEtarget2f <- data$seASDsecondharm5[1,]
# 
# typ_meantarget1f <- data$TYPfirstharm5[1,]
# typ_SEtarget1f <- data$seTYPfirstharm5[1,]
# typ_meantarget2f <- data$TYPsecondharm5[1,]
# typ_SEtarget2f <- data$seTYPsecondharm5[1,]

asd_meantarget1f <- data$ASDweight1F[1,]
asd_SEtarget1f <- data$seASDweight1F[1,]
asd_meantarget2f <- data$ASDweight2F[1,]
asd_SEtarget2f <- data$seASDweight2F[1,]

typ_meantarget1f <- data$TYPweight1F[1,]
typ_SEtarget1f <- data$seTYPweight1F[1,]
typ_meantarget2f <- data$TYPweight2F[1,]
typ_SEtarget2f <- data$seTYPweight2F[1,]

data2 <- readMat(paste0("~/Documents/0 DATA/ASD curves/ChildFits_noOutliers_SD4groupmean.mat"))

asdcurve1f <- data2$allCRFs[1,1,]
asdcurve2f <- data2$allCRFs[1,2,]
asdCI1fL <- data2$allCRFl[1,1,]
asdCI2fL <- data2$allCRFl[1,2,]
asdCI1fU <- data2$allCRFu[1,1,]
asdCI2fU <- data2$allCRFu[1,2,]

typcurve1f <- data2$allCRFs[2,1,]
typcurve2f <- data2$allCRFs[2,2,]
typCI1fL <- data2$allCRFl[2,1,]
typCI2fL <- data2$allCRFl[2,2,]
typCI1fU <- data2$allCRFu[2,1,]
typCI2fU <- data2$allCRFu[2,2,]
curveContrasts <- data2$finecontrastsdB


for (freq in 1:2){
  
  if (freq == 1){
    harm <- "_1f"
    asd_CRF <- asd_meantarget1f
    asd_SE <- asd_SEtarget1f
    typ_CRF <- typ_meantarget1f
    typ_SE <- typ_SEtarget1f
    mylimy <- c(0, 200000)
    mylabelsy <- c("0", ".5", "1", "1.5", "2")
    myticksy <- c(0, 50000, 100000, 150000, 200000)
    asd_curve <- asdcurve1f*100000
    typ_curve <- typcurve1f*100000
    asd_CIL <- asdCI1fL*100000
    asd_CIU <- asdCI1fU*100000
    typ_CIL <- typCI1fL*100000
    typ_CIU <- typCI1fU*100000
    
  } else if (freq == 2){
    harm <- "_2f"
    asd_CRF <- asd_meantarget2f
    asd_SE <- asd_SEtarget2f
    typ_CRF <- typ_meantarget2f
    typ_SE <- typ_SEtarget2f
    mylimy <- c(0, 200000)
    mylabelsy <- c("0", ".5", "1", "1.5", "2")
    myticksy <- c(0, 50000, 100000, 150000, 200000)
    asd_curve <- asdcurve2f*100000
    typ_curve <- typcurve2f*100000
    asd_CIL <- asdCI2fL*100000
    asd_CIU <- asdCI2fU*100000
    typ_CIL <- typCI2fL*100000
    typ_CIU <- typCI2fU*100000
    
  } else if (freq == 3){
    harm <- "_ratio"
    asd_CRF <- data$ASDfreqRatio
    asd_SE <- data$seASDfreqRatio
    typ_CRF <- data$TYPfreqRatio
    typ_SE <- data$seTYPfreqRatio
    mylimy <- c(-0.2, 0.6)
    mylabelsy <- c("-.2", "0", ".2", ".4", ".6")
    myticksy <- c(-0.2, 0, 0.2, 0.4, 0.6)
  }
  
  if (save > 0){
    pdf(paste0("~/Documents/0 DATA/Stanford/R plots/fitted_withOut",harm,".pdf"))
  }
  
  mylimx <- c(0, 39)
  mylabelsx <- ticklabels
  myticksx <- ticklevels

  contrastlevels <- c(3.5, 7, 11.5, 15, 18.5, 22, 26, 30, 34)

  plot.new
  par(pty="s")  # make axis square
  plot(x=NULL, y=NULL,  ann=FALSE, xlim=mylimx, ylim=mylimy, labels = F, tck=F) # plots the stuff and sets axis limits
  axis(1, at=myticksx, tck=0.015, lab=F, lwd=1)
  axis(2, at=myticksy, tck=0.015, lab=F, lwd=1)
  mtext(text = mylabelsx, side = 1, at=myticksx, cex=size_of_axis_font, line=0.7)
  mtext(text = mylabelsy, side = 2,las=1, at=myticksy, cex=size_of_axis_font, line=0.3) # cex: font size; line: distance from y axis; las: vertical direction
  legend(3, mylimy[2], c("ASD (n=13)","NT (n=17)"), cex=1, col=c(asdcol, typcol), pt.cex=c(size_of_dots,size_of_dots), pt.bg=c(asdcol, typcol),lty=c(1,1), lwd=c(thickness_of_lines,thickness_of_lines), pch=c(22,21), pt.lwd=1, box.lwd=0)
  
  
#   lines(x=contrastlevels, y=asd_CRF[2:10], col=asdcol, lty=linetype, lwd=thickness_of_lines)
#   lines(x=contrastlevels, y=typ_CRF[2:10], col=typcol, lty=linetype, lwd=thickness_of_lines)
  
#   polygon(c(curveContrasts[1:59],curveContrasts[59:1]), c(asd_CIU[1:59],asd_CIL[59:1]), col=rgb(0.8, 0, 0, 0.3),border=NA) # plot upside down hanging from the top axis with our transparent colour
#   polygon(c(curveContrasts[1:59],curveContrasts[59:1]), c(typ_CIU[1:59],typ_CIL[59:1]), col=rgb(0, 0.2, 0.6, 0.3),border=NA) # plot upside down hanging from the top axis with our transparent colour
  
  lines(x=curveContrasts, y=asd_curve, col=asdcol, lty=linetype, lwd=thickness_of_lines)
  lines(x=curveContrasts, y=typ_curve, col=typcol, lty=linetype, lwd=thickness_of_lines)
  
  
  arrows(contrastlevels,asd_CRF[2:10],x1=contrastlevels, y1=asd_CRF[2:10]+asd_SE[2:10], length=0.05, angle=90, lwd=thickness_of_error_bars, col=asdcol)
  arrows(contrastlevels,asd_CRF[2:10],x1=contrastlevels, y1=asd_CRF[2:10]-asd_SE[2:10], length=0.05, angle=90, lwd=thickness_of_error_bars, col=asdcol)
  arrows(contrastlevels,typ_CRF[2:10],x1=contrastlevels, y1=typ_CRF[2:10]+typ_SE[2:10], length=0.05, angle=90, lwd=thickness_of_error_bars, col=typcol)
  arrows(contrastlevels,typ_CRF[2:10],x1=contrastlevels, y1=typ_CRF[2:10]-typ_SE[2:10], length=0.05, angle=90, lwd=thickness_of_error_bars, col=typcol)
  
  points(x=contrastlevels, y=asd_CRF[2:10], pch = 22, col=NULL, bg=asdcol, cex=size_of_dots, lwd=1) # plots the actual data cex: size of points; lwd: size of marker around points
  points(x=contrastlevels, y=typ_CRF[2:10], pch = 21, col=NULL, bg=typcol, cex=size_of_dots, lwd=1)
  
  title(xlab="Contrast (%)", col.lab=rgb(0,0,0), line=2.5, cex.lab=size_of_label_font)
  title(ylab=substitute(paste("Amplitude (arbitrary units)")), col.lab=rgb(0,0,0), line=1.5, cex.lab=size_of_label_font)
  
  
  if(save > 0){
    dev.off()
  }
}
