# Supplementary material for: Autism sensory dysfunction in an evolutionarily conserved system
Source: Proc Biol Sci. 2018 Dec 12;285(1893):20182255. doi: 10.1098/rspb.2018.2255 (PMC6304042; doi:10.1098/rspb.2018.2255)
Supplement: ESM [file rspb20182255supp1.zip › Figshare_ProcRSocB/plotgroupCRFs_fruitflies.R]

# GV 19/4/16
# plots (for both 3d and 14d old flies):
# - two line graphs for comparison for target and target + mask responses (1f and 2f)
# - two line graph for the mask response (1f and 2f)

# TOTAL: 8 line graphs
# Can only deal with one comparison at a time
# Need to change the 'flynames' variable to genotypes in the current comparison and the data file to be read in

# can plot target only responses or both target and target+mask, look at plot_masking variable

###############################################################
# some plotting settings #
thickness_of_lines <- 6.5
size_of_dots <- 2.5
size_of_label_font <- 2
size_of_axis_font <- 1.5
thickness_of_error_bars <- 2
mutcol <- rgb(0.8, 0, 0, 0.7)
halfcol1 <- rgb(0.4, 0, 0.4, 0.7)
halfcol2 <- rgb(0.8, 0.6, 0, 0.7)
controlcol <- rgb(0, 0.2, 0.6, 0.7)
ticklevels <- c(0, 13.98, 20, 26.02, 32.04, 38.06)
ticklabels <- c("0", "5", "10", "20", "40", "80")
###############################################################

library(R.matlab)
save <- 1 # 1 = save plot; 0 = show in window
plot_masking <- 0 # plots the target+mask response
data <- readMat(paste0("~/Documents/0 DATA/FLIES/Matlab/0 Comparisons/KG_KGDF_CSiso.mat"))
flynames <- c('KG', 'KG_DF','CS_iso')

meantarget1f <- data$meantarget1f
SEtarget1f <- data$SEtarget1f
meantarget2f <- data$meantarget2f
SEtarget2f <- data$SEtarget2f
meanmask1f <- data$meanmask1f
SEmask1f <- data$SEmask1f
meanmask2f <- data$meanmask2f
SEmask2f <- data$SEmask2f
meantrialSDtarget1f <- data$meantrialSDtarget1f
SEtrialSDtarget1f <- data$SEtrialSDtarget1f
meantrialSDtarget2f <- data$meantrialSDtarget2f
SEtrialSDtarget2f <- data$SEtrialSDtarget2f
meanratio <- data$meanratio
SEratio <- data$SEratio

data2 <- readMat(paste0("fruitflies_CRFs.mat"))
curveContrasts <- data2$finecontrastsdB

mutantCIs <- matrix(NA,2,59)
halfCIs <- matrix(NA,2,59)
controlCIs <- matrix(NA,2,59)

linetype <- 1
plot_numbers <- c(1,2,5,6) # which plots to plot?
for (plot_no in plot_numbers) { # loop1 that makes all 8 figures, should end at the very end of the script
  if (plot_no == 1){ # if/else statement no1 giving the script the correct variables
    comparison <- paste0(flynames[1],"_3_target1f")
    simcurves <- data2$allCRFs[1:3,1,]
    simCIsL <- data2$allCRFl[1:3,1,]
    simCIsU <- data2$allCRFu[1:3,1,]
    ERPs <- meantarget1f
    SEs <- SEtarget1f
    mylimy <- c(0, 500)
    mylabelsy <- c("0", ".1", ".2", ".3", ".4", ".5")
    myticksy <- c(0, 100, 200, 300, 400, 500)
  } else if (plot_no == 2){
    comparison <- paste0(flynames[1],"_3_target2f")
    simcurves <- data2$allCRFs[1:3,2,]
    simCIsL <- data2$allCRFl[1:3,2,]
    simCIsU <- data2$allCRFu[1:3,2,]
    ERPs <- meantarget2f
    SEs <- SEtarget2f
    mylimy <- c(0, 53)
    mylabelsy <- c("0", ".01", ".02", ".03", ".04", ".05")
    myticksy <- c(0, 10, 20, 30, 40, 50)
  } else if (plot_no == 3){
    comparison <- paste0(flynames[1],"_3_mask1f")
    ERPs <- meanmask1f
    SEs <- SEmask1f
    mylimy <- c(0, 350)
    mylabelsy <- c("0", "100", "200", "300")
    myticksy <- c(0, 100, 200, 300)
  } else if (plot_no == 4){
    comparison <- paste0(flynames[1],"_3_mask2f")
    ERPs <- meanmask2f
    SEs <- SEmask2f
    mylimy <- c(0, 15)
    mylabelsy <- c("0", "5", "10", "15")
    myticksy <- c(0, 5, 10, 15)
  } else if (plot_no == 5){
    comparison <- paste0(flynames[1],"_14_target1f")
    simcurves <- data2$allCRFs[4:6,1,]
    simCIsL <- data2$allCRFl[4:6,1,]
    simCIsU <- data2$allCRFu[4:6,1,]
    ERPs <- meantarget1f
    SEs <- SEtarget1f
    mylimy <- c(0, 500)
    mylabelsy <- c("0", ".1", ".2", ".3", ".4", ".5")
    myticksy <- c(0, 100, 200, 300, 400, 500)
  } else if (plot_no == 6){
    comparison <- paste0(flynames[1],"_14_target2f")
    simcurves <- data2$allCRFs[4:6,2,]
    simCIsL <- data2$allCRFl[4:6,2,]
    simCIsU <- data2$allCRFu[4:6,2,]
    ERPs <- meantarget2f
    SEs <- SEtarget2f
    mylimy <- c(0, 53)
    mylabelsy <- c("0", ".01", ".02", ".03", ".04", ".05")
    myticksy <- c(0, 10, 20, 30, 40, 50)
  } else if (plot_no == 7){
    comparison <- paste0(flynames[1],"_14_mask1f")
    ERPs <- meanmask1f
    SEs <- SEmask1f
    mylimy <- c(0, 350)
    mylabelsy <- c("0", "100", "200", "300")
    myticksy <- c(0, 100, 200, 300)
  } else if (plot_no == 8){
    comparison <- paste0(flynames[1],"_14_mask2f")
    ERPs <- meanmask2f
    SEs <- SEmask2f
    mylimy <- c(0, 15)
    mylabelsy <- c("0", "5", "10", "15")
    myticksy <- c(0, 5, 10, 15)
  } else if (plot_no == 9){
    comparison <- paste0(flynames[1],"_3_ratio")
    ERPs <- meanratio
    SEs <- SEratio
    mylimy <- c(0.7, 1)
    mylabelsy <- c(".7", ".8",".9", "1")
    myticksy <- c(0.7, 0.8, 0.9, 1)
  } else if (plot_no == 10){
    comparison <- paste0(flynames[1],"_14_ratio")
    ERPs <- meanratio
    SEs <- SEratio
    mylimy <- c(0.7, 1)
    mylabelsy <- c(".7", ".8", ".9", "1")
    myticksy <- c(0.7, 0.8, 0.9, 1)
  } # end of if statement no1
  
  
  if ((plot_no < 5)||(plot_no == 9)){ # if statement no2 finding the mutant and control genotypes in the variables
    mutant <- ERPs[1,]
    mutantSE <- SEs[1,]
    halfcontr1 <- ERPs[2,]
    halfcontr1SE <- SEs[2,]
    mutantcurve <- simcurves[1,]
    mutantCIs[1,] <- simCIsL[1,]
    mutantCIs[2,] <- simCIsU[1,]
    halfcurve <- simcurves[2,]
    halfCIs[1,] <- simCIsL[2,]
    halfCIs[2,] <- simCIsU[2,]
    if (length(flynames) == 3){ # if no3 only three genotypes, use these indexes
    control <- ERPs[3,]
    controlSE <- SEs[3,]
    controlcurve <- simcurves[3,]
    controlCIs[1,] <- simCIsL[3,]
    controlCIs[2,] <- simCIsU[3,]
    } else{ # if four genotypes, then use these indexes
    halfcontr2 <- ERPs[3,]
    halfcontr2SE <- SEs[3,]
    control <- ERPs[4,]
    controlSE <- SEs[4,]
    }  # end of no3
    
  } else {
    if (length(flynames) == 3){# no4: if only three genotypes, use these indexes
      mutant <- ERPs[4,]
      mutantSE <- SEs[4,]
      halfcontr1 <- ERPs[5,]
      halfcontr1SE <- SEs[5,]
      control <- ERPs[6,]
      controlSE <- SEs[6,]
      mutantcurve <- simcurves[1,]
      mutantCIs[1,] <- simCIsL[1,]
      mutantCIs[2,] <- simCIsU[1,]
      halfcurve <- simcurves[2,]
      halfCIs[1,] <- simCIsL[2,]
      halfCIs[2,] <- simCIsU[2,]
      controlcurve <- simcurves[3,]
      controlCIs[1,] <- simCIsL[3,]
      controlCIs[2,] <- simCIsU[3,]
    } else { # if four genotypes, then use these indexes
      mutant <- ERPs[5,]
      mutantSE <- SEs[5,]
      halfcontr1 <- ERPs[6,]
      halfcontr1SE <- SEs[6,]
      halfcontr2 <- ERPs[7,]
      halfcontr2SE <- SEs[7,]
      control <- ERPs[8,]
      controlSE <- SEs[8,]
  } # end of no4
  } # end of no2
  
  # the contrasts on the file are:
  # 0    0.1150    0.2300    0.3450    0.4600    0.5750    0.6900
  # not sure how to show them
  
  # contrastlevels <- c(0, 11.5, 23, 34.5, 46, 57.5, 69)
  contrastlevels <- c(0, 21.21, 27.23, 30.76, 33.26, 35.19, 36.78)
  myticksx <- ticklevels
  mylabelsx <- ticklabels
  mylimx <- c(0, 39)
  
  if(save > 0){ # no5
    pdf(paste0("~/Documents/0 DATA/FLIES/Matlab/R plots/",comparison,".pdf"))
  } # end of no5
  
  
  plot.new
  par(pty="s")  # make axis square
  plot(x=NULL, y=NULL,  ann=FALSE, xlim=mylimx, ylim=mylimy, labels = F, tck=F) # plots the stuff and sets axis limits
  axis(1, at=myticksx, tck=0.015, lab=F, lwd=1)
  axis(2, at=myticksy, tck=0.015, lab=F, lwd=1)
  mtext(text = mylabelsx, side = 1, at=myticksx, cex=size_of_axis_font, line=0.5)
  mtext(text = mylabelsy, side = 2,las=1, at=myticksy, cex=size_of_axis_font, line=0.3) # cex: font size; line: distance from y axis; las: vertical direction
  
  if (length(flynames)==3){ # makes the correct legend according to number of genotypes in comparison
  legend(contrastlevels[1], mylimy[2], flynames, cex=1, col=c(mutcol,halfcol1,controlcol), pt.cex=c(2.5,2.5), pt.bg=c(mutcol,halfcol1,controlcol),lty=c(1,1,1), lwd=c(thickness_of_lines,thickness_of_lines,thickness_of_lines), pch=c(22,23,21), pt.lwd=1, box.lwd=0)
  } else {
  legend(contrastlevels[1], mylimy[2], flynames, cex=1, col=c(mutcol,halfcol1,halfcol2,controlcol), pt.cex=c(1.8,1.8,1.8,1.8), pt.bg=c(mutcol,halfcol1,halfcol2,controlcol),lty=c(1,1,1,1), lwd=c(thickness_of_lines,thickness_of_lines,thickness_of_lines,thickness_of_lines), pch=c(22,23,24,21), pt.lwd=1, box.lwd=0)
  }
  
  
  if (plot_masking==1){ # no6: either plots or doesn't plot the masking response depending on the value set at the start of the script
    for (n in 1:2) { # for loop2 plots target only and target+mask
      if (n==1){ # no7
        if ((plot_no<3)||(plot_no==5)||(plot_no==6)||(plot_no > 8)){ # if no8: only plots the target only condition if it's NOT a mask reponse
          ind <- c(1:7)
          linetype <- 1
        } else {
          ind <- c(8:14)
          linetype <- 1
        } # end of no8
      } else {
        ind <- c(8:14)
        if ((plot_no<3)||(plot_no==5)||(plot_no==6)||(plot_no > 8)){ # no9 only plots the dashed line if it's NOT a mask reponse; if it is, it's already been plotted at n=1
          linetype <- 1 # change this?
        } else {
          linetype <- 1
        } # end of no9
      } # end of no7
    } # end of loop2.
    } else {
    # only plots the main response:
    if ((plot_no < 3)||(plot_no == 5)||(plot_no == 6)||(plot_no > 8)){ # no10
      ind <- c(1:7)
    } else {
      ind <- c(8:14)
    } # end of no10
  } # end of if no6
  
#   lines(x=contrastlevels, y=mutant[ind], col=mutcol, lty=linetype, lwd=thickness_of_lines)
#   lines(x=contrastlevels, y=halfcontr1[ind], col=halfcol1, lty=linetype, lwd=thickness_of_lines)
#   if (length(flynames)==4){
#   lines(x=contrastlevels, y=halfcontr2[ind], col=halfcol2, lty=linetype, lwd=thickness_of_lines)
#   }
#   lines(x=contrastlevels, y=control[ind], col=controlcol, lty=linetype, lwd=thickness_of_lines)

  polygon(c(curveContrasts[1:59],curveContrasts[59:1]), c(mutantCIs[2,1:59]*1000,mutantCIs[1,59:1]*1000), col=rgb(0.8, 0, 0, 0.3),border=NA) # plot upside down hanging from the top axis with our transparent colour
  polygon(c(curveContrasts[1:59],curveContrasts[59:1]), c(halfCIs[2,1:59]*1000,halfCIs[1,59:1]*1000), col=rgb(0.4, 0, 0.4, 0.3),border=NA) # plot upside down hanging from the top axis with our transparent colour
  polygon(c(curveContrasts[1:59],curveContrasts[59:1]), c(controlCIs[2,1:59]*1000,controlCIs[1,59:1]*1000), col=rgb(0, 0.2, 0.6, 0.3),border=NA) # plot upside down hanging from the top axis with our transparent colour
  
  lines(x=curveContrasts, y=mutantcurve*1000, col=mutcol, lty=linetype, lwd=thickness_of_lines)
  lines(x=curveContrasts, y=halfcurve*1000, col=halfcol1, lty=linetype, lwd=thickness_of_lines)
  lines(x=curveContrasts, y=controlcurve*1000, col=controlcol, lty=linetype, lwd=thickness_of_lines)
  
  arrows(contrastlevels,mutant[ind],x1=contrastlevels, y1=mutant[ind]+mutantSE[ind], length=0.05, angle=90, lwd=thickness_of_error_bars, col=mutcol)
  arrows(contrastlevels,mutant[ind],x1=contrastlevels, y1=mutant[ind]-mutantSE[ind], length=0.05, angle=90, lwd=thickness_of_error_bars, col=mutcol)
  arrows(contrastlevels,halfcontr1[ind],x1=contrastlevels, y1=halfcontr1[ind]+halfcontr1SE[ind], length=0.05, angle=90, lwd=thickness_of_error_bars, col=halfcol1)
  arrows(contrastlevels,halfcontr1[ind],x1=contrastlevels, y1=halfcontr1[ind]-halfcontr1SE[ind], length=0.05, angle=90, lwd=thickness_of_error_bars, col=halfcol1)
  if (length(flynames)==4){
  arrows(contrastlevels,halfcontr2[ind],x1=contrastlevels, y1=halfcontr2[ind]+halfcontr2SE[ind], length=0.05, angle=90, lwd=thickness_of_error_bars, col=halfcol2)
  arrows(contrastlevels,halfcontr2[ind],x1=contrastlevels, y1=halfcontr2[ind]-halfcontr2SE[ind], length=0.05, angle=90, lwd=thickness_of_error_bars, col=halfcol2)
  }
  arrows(contrastlevels,control[ind],x1=contrastlevels, y1=control[ind]+controlSE[ind], length=0.05, angle=90, lwd=thickness_of_error_bars, col=controlcol)
  arrows(contrastlevels,control[ind],x1=contrastlevels, y1=control[ind]-controlSE[ind], length=0.05, angle=90, lwd=thickness_of_error_bars, col=controlcol)
  
  points(x=contrastlevels, y=mutant[ind], pch = 22, col=mutcol, bg=mutcol, cex=size_of_dots, lwd=1) # plots the actual data cex: size of points; lwd: size of marker around points
  points(x=contrastlevels, y=halfcontr1[ind], pch = 23, col=halfcol1, bg=halfcol1, cex=size_of_dots, lwd=1)
  if (length(flynames)==4){
  points(x=contrastlevels, y=halfcontr2[ind], pch = 24, col=halfcol2, bg=halfcol2, cex=size_of_dots, lwd=1)
  }
  points(x=contrastlevels, y=control[ind], pch = 21, col=controlcol, bg=controlcol, cex=size_of_dots, lwd=1)
  
  title(xlab="Contrast (%)", col.lab=rgb(0,0,0), line=2, cex.lab=size_of_label_font)
  
  if (plot_no < 9){
    title(ylab=substitute(paste("Amplitude (arbitrary units)" )), col.lab=rgb(0,0,0), line=1.5, cex.lab=size_of_label_font)
  } else {
    title(ylab=substitute(paste("Frequency ratio" )), col.lab=rgb(0,0,0), line=1.5, cex.lab=size_of_label_font)
  }
  
  if(save > 0){
    dev.off()
  }

} # end of loop1
