# Supplementary material for: Autism sensory dysfunction in an evolutionarily conserved system
Source: Proc Biol Sci. 2018 Dec 12;285(1893):20182255. doi: 10.1098/rspb.2018.2255 (PMC6304042; doi:10.1098/rspb.2018.2255)
Supplement: ESM [file rspb20182255supp1.zip › Figshare_ProcRSocB/makegroupCRFs_children.m]

% This script combined matlab files from powerDiva and spits out CRFs
% This is the main analysis script
% GV 20/11/16
clear all
close all
deleteEpochs = 1;
rejectOutliers = 1;
outlierSD = 3;


propCHbad = 0.5; % proportion of channels bad in an epoch that makes the script delete the whole repetition of that epoch (all channels) 
coherent = 1; % 1=coherent average over subjects; 0=incoherent
% THIS IS IRRELEVANT IF USING WEIGHTED MEANS AS THEY ARE ALWAYS SCALAR

electrodes = 75;
noofconds = 1; % target freq, mask freq, both
noofchannels = 128;
noofbins = 12;
samplingrate = 432; % Hz
samplesperbin = 420; % number of samples in each bin

targetfreq = 5.12;
maskfreq = 7.2;
contrastlvls = 1:12; % find out what contrast levels they used and change this
condsForRatio = [6:10];

directory = '';

TYPsubnos = [231,222,342,228,348,394,393,270,273,399,400,265,272,336,230,274,262];

ASDsubnos = [255,267,335,392,601,237,333,258,303,592,591,306,224];


noofsubsTYP = length(TYPsubnos);
noofsubsASD = length(ASDsubnos);

for s = 1:noofsubsTYP
    TYPdir = strcat(directory,'NM/',num2str(TYPsubnos(s)),'_Exp_MATL_HCN_128_Avg');

    for c = 1:noofconds
        TYPfile = strcat(TYPdir,'/Raw_c',num2str(c, '%03i'),'_t');
        temp = dir(strcat(TYPfile, '*.mat')); % gets file names in each individual experiment folder
        blah = {temp.name};
        noofreps = length(blah);
        allffttemp = zeros(130,12,noofreps,420);

        epochcount = zeros(noofbins,noofchannels); % counts reps only from good epochs for each channel and bin
        for r = 1:noofreps
            filetoload = strcat(TYPfile,num2str(r, '%03i'),'.mat');
            load(filetoload)

            for ch = 1:noofchannels

                currenttime = 1;
                for contrast = 1:noofbins % contrast increases in each bin

                    bin = currenttime:(currenttime+samplesperbin-1); % indexes to retrieve the data for each second
                    
                    data = RawTrial(bin,ch);
                    currenttime = currenttime+samplesperbin;
%                     data = data.*Ampl(ch); % scaling the data
                    fftdata = fft(double(data));
                    lengthSecs = length(fftdata)/samplingrate; % number of samples in the data
                   
                    if deleteEpochs == 0 % if deleleEpochs is turned off, carry on as normal
                        allffttemp(ch,contrast,r,1:420) = fftdata;
                        tempfirstharm5(ch,contrast,r) = fftdata(6);
                        tempsecondharm5(ch,contrast,r) = fftdata(11);
                        % dims now: channel, contrast lvl, rep
                        
                        
                    else % if deleteEpochs is turned on, use counter to count reps, ignore bad Epochs
                        currentEpoch = IsEpochOK(contrast,ch);
                        
                        if currentEpoch == 1
                            epochcount(contrast,ch) = epochcount(contrast,ch)+1;
                            allffttemp(ch,contrast,epochcount(contrast,ch),1:420) = fftdata;
                            
                            %
                            tempfirstharm5(ch,contrast,epochcount(contrast,ch)) = fftdata(6); %./(mean([abs(fftdata(5)),abs(fftdata(7))]));
                            tempsecondharm5(ch,contrast,epochcount(contrast,ch)) = fftdata(11); %./(mean([abs(fftdata(10)),abs(fftdata(12))]));
                        end
                    end
                end
            end
            subWeight_typ(s,c,:) = squeeze(epochcount(:,75));
        end
%         coherent average over repetitions:
        allffttemp2 = squeeze(mean(allffttemp,3));
        
%         allffttemp3 = squeeze(allffttemp2(electrodes,:,:)); % USE THIS WHEN ONLY USING ONE ELECTRODE
        allffttemp3 = mean(allffttemp2(electrodes,:,:));
        
%%%%%%%%%%%%%%%%%%%%%%%%%%%%%%%%%%%%%%%%%%%%%%%%%%%%%%%%%%%%%%%%%%%%
        % outlier rejection:

        if rejectOutliers == 1
            % tempfirstharm5 dims: channel, contrast, epochs
            
            [firstharmCRF noofepochs] = gv_outlierRej(squeeze(tempfirstharm5(75,:,:)), outlierSD, 3); % GV written function that
            [secondharmCRF noofepochs] = gv_outlierRej(squeeze(tempsecondharm5(75,:,:)), outlierSD, 4);
            % takes contrast x epoch matrices, gets rid of outlier epochs
            % (SD is specified by second parameter) and spits out a vector
            % with a mean CRF (over epochs) and a vector with the number of
            % epochs retained for each contrast level
            s
            
            firstharmCRF
            TYPgood1F(s,:) = firstharmCRF;
            TYPgood2F(s,:) = secondharmCRF;
            TYPnoofepochs(s,:) = noofepochs;
%%%%%%%%%%%%%%%%%%%%%%%%%%%%%%%%%%%%%%%%%%%%%%%%%%%%%%%%%%%%%%%%%%%%
        else
            firstharm5(s,c,:,:) = squeeze(mean(tempfirstharm5,3)); % THIS LINE MATTERS
            secondharm5(s,c,:,:) = squeeze(mean(tempsecondharm5,3)); 
            % dimensions: subject,condition,channel,contrast
        end
   end
end
% % coherent average over electrodes:
% TYPfirstharm5 = squeeze(mean(firstharm5(:,1,electrodes,:),3));
% TYPsecondharm5 = squeeze(mean(secondharm5(:,1,electrodes,:),3)); 

if rejectOutliers == 0
    
% picking Oz:
TYPfirstharm5 = squeeze(firstharm5(:,1,electrodes,:)); % THIS LINE MATTERS
TYPsecondharm5 = squeeze(secondharm5(:,1,electrodes,:)); 

% standard error on absolute values:
seTYPfirstharm5 = squeeze(std(abs(TYPfirstharm5)))./sqrt(noofsubsTYP);
seTYPsecondharm5 = squeeze(std(abs(TYPsecondharm5)))./sqrt(noofsubsTYP); 

% weighted means (scalar):
subWeight_typ = squeeze(subWeight_typ(:,1,:));
temp1f_typ = abs(TYPfirstharm5).*(subWeight_typ./10); % hardcoded to 10 reps because that's the max number of reps per condition per subject
temp2f_typ = abs(TYPsecondharm5).*(subWeight_typ./10);

% weighted angles (vector):
angle1f_typ = angle(TYPfirstharm5).*(subWeight_typ./10);
angle2f_typ = angle(TYPsecondharm5).*(subWeight_typ./10);

TYPweight1F = mean(temp1f_typ);
TYPweight2F = mean(temp2f_typ);

% weighted standard errors:

for c = 1:noofbins
    seTYPweight1F(c) = sqrt(var(temp1f_typ(:,c),subWeight_typ(:,c)))./sqrt(noofsubsTYP);
    seTYPweight2F(c) = sqrt(var(temp2f_typ(:,c),subWeight_typ(:,c)))./sqrt(noofsubsTYP);
end

% COHERENT average over subjects:
TYPfirstharm5_coh = abs(squeeze(mean(TYPfirstharm5)));
TYPsecondharm5_coh = abs(squeeze(mean(TYPsecondharm5))); 

% incoherent average over subjects:
TYPfirstharm5_inc = squeeze(mean(abs(TYPfirstharm5)));
TYPsecondharm5_inc = squeeze(mean(abs(TYPsecondharm5))); 

% dimensions now: condition (targ,mask,both); contrast

else % if rejectOutliers else
    % replaces all the usual variables with cleaner data:
    TYPweight1F = mean(TYPgood1F);
    TYPweight2F = mean(TYPgood2F);
    seTYPweight1F = std(TYPgood1F)./sqrt(noofsubsTYP);
    seTYPweight2F = std(TYPgood2F)./sqrt(noofsubsTYP);
end % if rejectOutliers end


%%%%%%%%%%%%%%%%%%%%%%%%%%%%%%%%%%%%%%%%%%%%%%%%%%%%%%


for s = 1:noofsubsASD
    ASDdir = strcat(directory,'ASD/',num2str(ASDsubnos(s)),'_Exp_MATL_HCN_128_Avg');
    
    for c = 1:noofconds
        ASDfile = strcat(ASDdir,'/Raw_c',num2str(c, '%03i'),'_t');
        temp = dir(strcat(ASDfile, '*.mat')); % gets file names in each individual experiment folder
        blah = {temp.name};
        noofreps = length(blah);
        allffttemp = zeros(130,12,noofreps,420);
        
        epochcount = zeros(noofbins,noofchannels); % used to store good epochs if deleteEpochs is turned on
        for r = 1:noofreps
            filetoload = strcat(ASDfile,num2str(r, '%03i'),'.mat');
            load(filetoload)

            for ch = 1:noofchannels

                currenttime = 1;
                for contrast = 1:noofbins % contrast increases in each bin
                    

                    bin = currenttime:(currenttime+samplesperbin-1); % indexes to retrieve the data for each second
                    
                    data = RawTrial(bin,ch);
                    currenttime = currenttime+samplesperbin;
%                     data = data.*Ampl(ch); % scaling the data
                    fftdata = fft(double(data));
                    lengthSecs = length(fftdata)/samplingrate; % number of samples in the data
                                        
                    
                    if deleteEpochs == 0 % if deleleEpochs is turned off, carry on as normal
                        allffttemp_asd(ch,contrast,r,1:420) = fftdata;
                        tempfirstharm5_asd(ch,contrast,r) = fftdata(6);
                        tempsecondharm5_asd(ch,contrast,r) = fftdata(11);
                        % dims now: channel, contrast lvl, rep
                        
                        
                    else % if deleteEpochs is turned on, use counter to count reps, ignore bad Epochs
                        currentEpoch = IsEpochOK(contrast,ch);
                        
                        if currentEpoch == 1
                            epochcount(contrast,ch) = epochcount(contrast,ch)+1;
                            allffttemp_asd(ch,contrast,epochcount(contrast,ch),1:420) = fftdata;
                            tempfirstharm5_asd(ch,contrast,epochcount(contrast,ch)) = fftdata(6); %./(mean([abs(fftdata(5)),abs(fftdata(7))]));
                            tempsecondharm5_asd(ch,contrast,epochcount(contrast,ch)) = fftdata(11); %./(mean([abs(fftdata(10)),abs(fftdata(12))]));
                        end
                    end
                end
            end
            subWeight_asd(s,c,:) = squeeze(epochcount(:,75));
        end
%         coherent average over repetitions:
        allffttemp2 = squeeze(mean(allffttemp_asd,3));
        allffttemp3 = mean(allffttemp2(electrodes,:,:));
%         allffttemp3 = squeeze(allffttemp2(electrodes,:,:)); % USE THIS WHEN ONLY USING ONE ELECTRODE
        
        allfft(s,c,:,:) = allffttemp3;
        
        %%%%%%%%%%%%%%%%%%%%%%%%%%%%%%%%%%%%%%%%%%%%%%%%%%%%%%%%%%%%%%%%%%%%
        % outlier rejection:

        if rejectOutliers == 1
            % tempfirstharm5 dims: channel, contrast, epochs
            [firstharmCRF noofepochs] = gv_outlierRej(squeeze(tempfirstharm5_asd(75,:,:)), outlierSD,1); % GV written function that
            [secondharmCRF noofepochs] = gv_outlierRej(squeeze(tempsecondharm5_asd(75,:,:)), outlierSD,2);
            % takes contrast x epoch matrices, gets rid of outlier epochs
            % (SD is specified by second parameter) and spits out a vector
            % with a mean CRF (over epochs) and a vector with the number of
            % epochs retained for each contrast level
            ASDgood1F(s,:) = firstharmCRF;
            ASDgood2F(s,:) = secondharmCRF;
            ASDnoofepochs(s,:) = noofepochs;
%%%%%%%%%%%%%%%%%%%%%%%%%%%%%%%%%%%%%%%%%%%%%%%%%%%%%%%%%%%%%%%%%%%%
        else
            firstharm5_asd(s,c,:,:) = squeeze(mean(tempfirstharm5,3)); % THIS LINE MATTERS
            secondharm5_asd(s,c,:,:) = squeeze(mean(tempsecondharm5,3)); 
            % dimensions: subject,condition,channel,contrast
        end
    end
end

% coherent average over electrodes:
% ASDfirstharm5 = squeeze(mean(firstharm5_asd(:,1,electrodes,:),3));
% ASDsecondharm5 = squeeze(mean(secondharm5_asd(:,1,electrodes,:),3)); 

if rejectOutliers == 0
% picking Oz:
ASDfirstharm5 = squeeze(firstharm5_asd(:,1,electrodes,:));
ASDsecondharm5 = squeeze(secondharm5_asd(:,1,electrodes,:)); 

% ratio of 1F and 2F:
ASDfreqRatio = (abs(ASDfirstharm5)-abs(ASDsecondharm5))./(abs(ASDsecondharm5)+abs(ASDfirstharm5));
TYPfreqRatio = (abs(TYPfirstharm5)-abs(TYPsecondharm5))./(abs(TYPsecondharm5)+abs(TYPfirstharm5));

% mean ratio over 5 top conditions:
ASDcondratio = mean(ASDfreqRatio(:,[6,7,8,9,10]),2);
TYPcondratio = mean(TYPfreqRatio(:,[6,7,8,9,10]),2);

ASDcondSE = std(ASDcondratio)./sqrt(noofsubsASD);
TYPcondSE = std(TYPcondratio)./sqrt(noofsubsTYP);

ASDmeanratio = mean(ASDcondratio);
TYPmeanratio = mean(TYPcondratio);
%---------------------------------

seASDfreqRatio = std(ASDfreqRatio)./sqrt(noofsubsASD);
seTYPfreqRatio = std(TYPfreqRatio)./sqrt(noofsubsTYP);

ASDfreqRatio = mean(ASDfreqRatio,1); % mean over subjects
TYPfreqRatio = mean(TYPfreqRatio,1);

% standard error on absolute values:
seASDfirstharm5 = squeeze(std(abs(ASDfirstharm5)))./sqrt(noofsubsASD);
seASDsecondharm5 = squeeze(std(abs(ASDsecondharm5)))./sqrt(noofsubsASD);

% weighted means (scalar):
subWeight_asd = squeeze(subWeight_asd(:,1,:));
temp1f_asd = abs(ASDfirstharm5).*(subWeight_asd./10);
temp2f_asd = abs(ASDsecondharm5).*(subWeight_asd./10);

% weighted angles (vector):
angle1f_asd = angle(ASDfirstharm5).*(subWeight_asd./10);
angle2f_asd = angle(ASDsecondharm5).*(subWeight_asd./10);


ASDweight1F = mean(temp1f_asd);
ASDweight2F = mean(temp2f_asd);

% weighted standard errors:
for c = 1:noofbins
    seASDweight1F(c) = sqrt(var(temp1f_asd(:,c),subWeight_asd(:,c)))./sqrt(noofsubsASD);
    seASDweight2F(c) = sqrt(var(temp2f_asd(:,c),subWeight_asd(:,c)))./sqrt(noofsubsASD);
end


% COHERENT average over subjects:
ASDfirstharm5_coh = abs(squeeze(mean(ASDfirstharm5)));
ASDsecondharm5_coh = abs(squeeze(mean(ASDsecondharm5))); 

% incoherent average over subjects:
ASDfirstharm5_inc = squeeze(mean(abs(ASDfirstharm5)));
ASDsecondharm5_inc = squeeze(mean(abs(ASDsecondharm5))); 
% dimensions now: condition (targ,mask,both); contrast


% for i = 1:12
% figure(1)
% subplot(4,3,i)
% axis([1,20,0,100000])
% hold on
% plot(1:50, abs(squeeze(allfft(1,i,1:50))))
% end

figure(2)
axis([1,12,0,150000])
hold on
toplot = squeeze(abs(ASDfirstharm5_coh(1,:)));
plot(contrastlvls, toplot, 'bo-')
toplot = squeeze(abs(ASDfirstharm5_inc(1,:)));
plot(contrastlvls, toplot, 'ro-')


figure(3)
axis([1,12,0,150000])
hold on
toplot = squeeze(abs(ASDsecondharm5_coh(1,:)));
plot(contrastlvls, toplot, 'bo-')
toplot = squeeze(abs(ASDsecondharm5_inc(1,:)));
plot(contrastlvls, toplot, 'ro-')


%%%%%%%%%%%%%%%%%%%%%%%


% assigning either coherent or incoherent averages to be used in R:
if coherent == 1
    TYPfirstharm5 = TYPfirstharm5_coh;
    TYPsecondharm5 = TYPsecondharm5_coh;
    ASDfirstharm5 = ASDfirstharm5_coh;
    ASDsecondharm5 = ASDsecondharm5_coh;
    mode = 'coh';
else
    TYPfirstharm5 = TYPfirstharm5_inc;
    TYPsecondharm5 = TYPsecondharm5_inc;
    ASDfirstharm5 = ASDfirstharm5_inc;
    ASDsecondharm5 = ASDsecondharm5_inc;
    mode = 'inc';
end

% calculating ratios vector/scalar mean 
TYPvectratio_1F = TYPfirstharm5_coh./TYPfirstharm5_inc;
TYPvectratio_2F = TYPsecondharm5_coh./TYPsecondharm5_inc;
ASDvectratio_1F = ASDfirstharm5_coh./ASDfirstharm5_inc;
ASDvectratio_2F = ASDsecondharm5_coh./ASDsecondharm5_inc;


% for i = 1:12
% figure(4)
% subplot(4,3,i)
% axis([1,20,0,100000])
% hold on
% plot(1:50, abs(squeeze(allfft(1,i,1:50))))
% end

figure(5)
axis([1,12,0,150000])
hold on
toplot = squeeze(abs(ASDfirstharm5_coh(1,:)));
plot(contrastlvls, toplot, 'bo-')
toplot = squeeze(abs(ASDfirstharm5_inc(1,:)));
plot(contrastlvls, toplot, 'ro-')


figure(6)
axis([1,12,0,150000])
hold on
toplot = squeeze(abs(ASDsecondharm5_coh(1,:)));
plot(contrastlvls, toplot, 'bo-')
toplot = squeeze(abs(ASDsecondharm5_inc(1,:)));
plot(contrastlvls, toplot, 'ro-')

disp('Results of circular ANOVA for the first harmonic:')
[pval table] = circ_wwtest(squeeze(angle2f_asd(:,10)), squeeze(angle2f_typ(:,10)));


else % if rejectOutliers else
    % replaces all the usual variables with cleaner data:
    ASDweight1F = mean(ASDgood1F);
    ASDweight2F = mean(ASDgood2F);
    seASDweight1F = std(ASDgood1F)./sqrt(noofsubsASD);
    seASDweight2F = std(ASDgood2F)./sqrt(noofsubsASD);
    
    % ratio of 1F and 2F:
    ASDfreqRatio = (abs(ASDgood1F)-abs(ASDgood2F))./(abs(ASDgood1F)+abs(ASDgood2F));
    TYPfreqRatio = (abs(TYPgood1F)-abs(TYPgood2F))./(abs(TYPgood1F)+abs(TYPgood2F));
    
    seASDfreqRatio = std(ASDfreqRatio)./sqrt(noofsubsASD);
    seTYPfreqRatio = std(TYPfreqRatio)./sqrt(noofsubsTYP);

    % mean ratio over 5 top conditions:
    ASDcondratio = mean(ASDfreqRatio(:,condsForRatio),2);
    TYPcondratio = mean(TYPfreqRatio(:,condsForRatio),2);

    ASDcondSE = std(ASDcondratio)./sqrt(noofsubsASD);
    TYPcondSE = std(TYPcondratio)./sqrt(noofsubsTYP);

    ASDmeanratio = mean(ASDcondratio);
    TYPmeanratio = mean(TYPcondratio);


end % if rejectOutliers end

TYPnoofepochs
ASDnoofepochs


save(strcat('Results/ASDchildren_CRFs.mat'),'TYPweight1F','TYPweight2F',...
    'ASDcondratio','TYPcondratio','ASDweight1F','ASDweight2F','seTYPweight1F','seTYPweight2F','seASDweight1F',...
    'seASDweight2F','ASDfreqRatio','seASDfreqRatio','TYPfreqRatio','seTYPfreqRatio',...
    'subWeight_asd','subWeight_typ','ASDcondratio','TYPcondratio','ASDcondSE','TYPcondSE',...
    'ASDmeanratio','TYPmeanratio','ASDgood1F','ASDgood2F','TYPgood1F','TYPgood2F');
