# Supplementary material for: Autism sensory dysfunction in an evolutionarily conserved system
Source: Proc Biol Sci. 2018 Dec 12;285(1893):20182255. doi: 10.1098/rspb.2018.2255 (PMC6304042; doi:10.1098/rspb.2018.2255)
Supplement: ESM [file rspb20182255supp1.zip › Figshare_ProcRSocB/makegroupCRFs_fruitlies.m]

% GV 3/3/16
% takes gv_allflydata.mat and genotype_codes.mat and creates variables
% ready to be plotted for the specified comparisons

% Need to enter the correct genotypes names in the switch statement and
% change the output file name with genotype and date


clear all

directory = '';
% gv_genotype_codes() % runs this function so I have the most up-to-date codes
load(strcat(directory,'gv_genotype_codes.mat'));
load(strcat(directory,'gv_allflydata.mat'));


% goes through the second wor of the genotype code variable and then takes 
% the code (1 or 2) and uses to index the target1f matrix (and others)
for genot = 1:6 % gen is switched to one of the genotype variables
    switch genot
        case 1 % supplementary flies
            gen = KG_3;
        case 2
            gen = DF_KG_3;
        case 3
            gen = CS_iso_3;
            
        
        case 4
            gen = KG_14;
        case 5
            gen = DF_KG_14;
        case 6
            gen = CS_iso_14;

    end
    
        counter = 0; % counter for storing the individual fly data in one matrix
    for n = 1:length(gen) % number of fly indexes in the genotype code var
        counter = counter + 1;
        expt = gen(1,n); % specifies the experiment number that we want for the genotype code
        fly = gen(2,n); % specifies whether it was fly 1 or 2 (left or right)
        
        temptarget1f(counter,:) = squeeze(target1f(expt,fly,:)); % puts the relevant vector with responses in the 14 conditions in a temporary matrix
        temptarget2f(counter,:) = squeeze(target2f(expt,fly,:));
        tempratio(counter,:) = (temptarget1f(counter,:)-temptarget2f(counter,:))./(temptarget1f(counter,:)+temptarget2f(counter,:)); % ratio between frequencies
        spssratio(genot,counter,:) = tempratio(counter,:);
        tempmask1f(counter,:) = squeeze(mask1f(expt,fly,:));
        tempmask2f(counter,:) = squeeze(mask2f(expt,fly,:));
        temptrialSDtarget1f(counter,:) = squeeze(trialSDtarget1f(expt,fly,:)); % dimensions: fly, conditions
        temptrialSDtarget2f(counter,:) = squeeze(trialSDtarget2f(expt,fly,:));
        SPSStarget1f(genot,counter,:) = squeeze(trialSDtarget1f(expt,fly,:)); % dimensions: fly, conditions
        SPSStarget2f(genot,counter,:) = squeeze(trialSDtarget2f(expt,fly,:));
        allflies1f(genot,counter,:) = squeeze(target1f(expt,fly,:));
        allflies2f(genot,counter,:) = squeeze(target2f(expt,fly,:));
        % do this to other vars including trialSDtarget1f
%         figure(counter)
%         axis([0, 14, 0, 400])
%         hold on
%         plot(temptarget1f(counter,:))
    end
    
    % frequency ratios over 5 top conditions
    condratio = (temptarget1f-temptarget2f)./(temptarget1f+temptarget2f);
    condratio = mean(condratio(:,[2:7]),2);
    
    SEcondratio(genot) = std(condratio)./sqrt(12);
    meancondratio(genot) = mean(condratio);
    
    
    meantarget1f(genot, :) = (squeeze(mean(temptarget1f, 1))); % dimensions: genotype, conditions
    SEtarget1f(genot, :) = (squeeze(std(temptarget1f, 1))./sqrt(length(gen)));
    meantarget2f(genot, :) = (squeeze(mean(temptarget2f, 1)));
    SEtarget2f(genot, :) = (squeeze(std(temptarget2f, 1))./sqrt(length(gen)));
    meanmask1f(genot, :) = (squeeze(mean(tempmask1f, 1)));
    SEmask1f(genot, :) = (squeeze(std(tempmask1f, 1))./sqrt(length(gen)));
    meanmask2f(genot, :) = (squeeze(mean(tempmask2f, 1)));
    SEmask2f(genot, :) = (squeeze(std(tempmask2f, 1))./sqrt(length(gen)));
    meantrialSDtarget1f(genot, :) = (squeeze(mean(temptrialSDtarget1f, 1)));
    SEtrialSDtarget1f(genot, :) = (squeeze(std(temptrialSDtarget1f, 1))./sqrt(length(gen))); % standard devs between flies
    meantrialSDtarget2f(genot, :) = (squeeze(mean(temptrialSDtarget2f, 1)));
    SEtrialSDtarget2f(genot, :) = (squeeze(std(temptrialSDtarget2f, 1))./sqrt(length(gen)));
    meanratio(genot,:) = (squeeze(mean(tempratio, 1))); % mean ratio between frequencies
    SEratio(genot,:) = (squeeze(std(tempratio, 1))./sqrt(length(gen)));
    
%     plot(meantarget1f(genot, :), 'Color', 'b', 'LineWidth', 4)
    % calculate averages and stds over flies
end

%        
%     
% SPSStrialSDmean1f = mean(SPSStrialSDtarget1f,3);
% SPSStrialSDmean2f = mean(SPSStrialSDtarget2f,3);
% SPSS(1:12,1) = [SPSStrialSDmean1f(11,:)'];
% SPSS(13:24,1) = [SPSStrialSDmean1f(14,:)'];
% SPSS(1:12,2) = [SPSStrialSDmean2f(11,:)'];
% SPSS(13:24,2) = [SPSStrialSDmean2f(14,:)'];

save(strcat(directory,'0 Comparisons/KG_KGDF_CSiso.mat'),'SPSStarget1f',...
    'SPSStarget2f','spssratio','meancondratio','SEcondratio','meanratio',...
    'SEratio', 'meantarget1f','SEtarget1f','meantarget2f','SEtarget2f',...
    'meanmask1f','SEmask1f','meanmask2f','SEmask2f','meantrialSDtarget1f',...
    'SEtrialSDtarget1f','meantrialSDtarget2f','SEtrialSDtarget2f',...
    'allflies1f','allflies2f');
