# Supplementary material for: Autism sensory dysfunction in an evolutionarily conserved system
Source: Proc Biol Sci. 2018 Dec 12;285(1893):20182255. doi: 10.1098/rspb.2018.2255 (PMC6304042; doi:10.1098/rspb.2018.2255)
Supplement: ESM [file rspb20182255supp1.zip › Figshare_ProcRSocB/outlierRej_ASDadults.m]

function [CRF noofepochs] = outlierRej_ASDadults(datamatrix, outlierSD, mode);
% datamatrix dims: contrast, epochs

% contrastmeans = mean(abs(datamatrix),2); % scalar means over epochs for each contrast level
% contrastSDs = std(abs(datamatrix),2); % scalar SDs over epochs for each contrast level

n = size(datamatrix,1);
noofepochs(1:n) = 0;

switch mode
    case 1 % ASD 1F. These are means and SDs calculated before hand
        themean = [0.11184707,0.063545108,0.13744108,0.29144803,0.39166403,0.46125141,0.78216672];
        theSD = [0.072927058,0.035461385,0.092857651,0.15565798,0.23975517,0.26135916,0.38509160];
    case 2 % ASD 2F
        themean = [0.056581650,0.079653248,0.11485967,0.16513517,0.28450891,0.37760422,0.52773422];
        theSD = [0.036954023,0.040821113,0.032634810,0.078228980,0.15179916,0.15827569,0.28131050];
    case 3 % NT 1F
        themean = [0.16638058,0.088512518,0.17048395,0.24271965,0.34007373,0.42924666,0.55900484];
        theSD = [0.17201775,0.041868452,0.16744506,0.17871015,0.20555899,0.23282945,0.35631618];
    case 4 % NT 2F
        themean = [0.10138094,0.060800090,0.15112300,0.18561995,0.37769505,0.47821796,0.60460144];
        theSD = [0.080117486,0.034530357,0.13100021,0.094393253,0.16347417,0.20340669,0.22555709];
end

for c = 1:n
    
%         currmean = mean(abs(datamatrix(c,:))); % scalar means over epochs for each contrast level
%         currSD = std(abs(datamatrix(c,:)));
        currmean = themean(c);
        currSD = theSD(c);

    for ep = 1:size(datamatrix,2)
        
        currentval = datamatrix(c,ep);
        
        if (currentval > (currmean-currSD*SD))&&(currentval < (currmean+currSD*SD))
            noofepochs(c) = noofepochs(c) +1;
            cleandata(noofepochs(c)) = datamatrix(c,ep);
        end
    end
    CRF(c) = abs(mean(cleandata));
end

end
