# Supplementary material for: Autism sensory dysfunction in an evolutionarily conserved system
Source: Proc Biol Sci. 2018 Dec 12;285(1893):20182255. doi: 10.1098/rspb.2018.2255 (PMC6304042; doi:10.1098/rspb.2018.2255)
Supplement: ESM [file rspb20182255supp1.zip › Figshare_ProcRSocB/plot_AQ_regression.R]

# Plots regression scatterplot for AQ vs F1/F2 ratio for Sup Fig 1 in Nature paper
# GV 28/3/17

###############################################################
# some plotting settings #
thickness_of_line <- 5
size_of_dots <- 2.5
size_of_label_font <- 2
size_of_axis_font <- 1.5
plotcol <- rgb(0.5, 0.5, 0.5, 0.7)
plotcol1 <- rgb(0, 0.2, 0.6, 0.7)
plotcol2 <- rgb(0.8, 0, 0, 0.7)
alpha <- 0.5
###############################################################
library(R.matlab)
library(mcr)
library(psych)
data <- readMat("~/Documents/0 DATA/UG exp/ASD project/AQsplit_forplotting.mat")
data2 <- readMat("~/Documents/0 DATA/UG exp/ASD project/AQsplit_forBars.mat")
save <- 1

lowAQ <- data$lowAQ
highAQ <- data$highAQ
AQ <- c(lowAQ, highAQ)

lowRatio <- data2$meanCondFratioLow
highRatio <- data2$meanCondFratioHigh
allRatio <- c(lowRatio, highRatio)

# creating transient colour from red to blue:
r <- (1:22)*0.045-0.038
g <- -(1:22)*0.0095+0.209
b <- -(1:22)*0.029+0.638

mylimsx <- c(-3,23)
mylimsy <- c(-0.95,1)
ticklocsx <- c(0, 5, 10, 15, 20)
ticklocsy <- c(-1, -0.5, 0, 0.5, 1)
ticklabelsx <- c("0", "5", "10", "15", "20")
ticklabelsy <- c("-1", "-0.5", "0", "0.5", "1")

datax <- AQ
datay <- allRatio
plotname <- "AQ_freqRatio"
labelnamex <- "AQ score"
labelnamey <- "Frequency ratio"
 
reg <- mcreg(datax,datay, method.reg = "LinReg") 
  
  if (save>0){
    pdf(paste0("~/Documents/0 DATA/UG exp/ASD project/R plots/", plotname, ".pdf"))
  }
  
  plot.new
  par(pty="s")  # make axis square
  plot(x=NULL,y=NULL,axes=FALSE, ann=FALSE, xlim=mylimsx, ylim=mylimsy)   # create an empty axis of the correct dimensions
  axis(1, at=ticklocsx, tck=0.01, lab=F, lwd=2)     # plot tick marks (no labels)
  axis(2, at=ticklocsy, tck=0.01, lab=F, lwd=2)
  axis(3, at=ticklocsx, tck=0.01, lab=F, lwd=2)
  axis(4, at=ticklocsy, tck=0.01, lab=F, lwd=2)
  mtext(text = ticklabelsx, side = 1, at=ticklocsx, cex=size_of_axis_font, line=0.5)
  mtext(text = ticklabelsy, side = 2,las=1, at=ticklocsy, cex=size_of_axis_font, line=0.3) # cex: font size; line: distance from y axis; las: vertical direction
  box(lwd=2)      # draw a box around the graph
  title(ylab=labelnamey, col.lab=rgb(0,0,0), line=2.7, cex.lab=size_of_label_font)    # titles for axes
  title(xlab=labelnamex, col.lab=rgb(0,0,0), line=2.5, cex.lab=size_of_label_font)
  
  coltrans=rgb(0.5,0.5,0.5,alpha=0.3)             # create a semi-transparent colour (transparency is the alpha parameter, from 0-1)
  a <- density(datax)   # make a density distribution from some random numbers
  a$y <- 0.3*(a$y/max(a$y))                   # rescale the y values for plotting
  polygon(a$x, a$y-1.022, col=coltrans, border=NA) # plot upside down hanging from the top axis with our transparent colour
  
  a <- density(datay)   # make a density distribution from some random numbers
  a$y <- 4*(a$y/max(a$y))                   # rescale the y values for plotting
  polygon(a$y-3.95, a$x, col=coltrans, border=NA) # plot upside down hanging from the top axis with our transparent colour
  
#   points(lowAQ,lowRatio, pch = 21, col='black', bg=plotcol1, cex=size_of_dots, lwd=2)   # draw the data points themselves, cex is colour patch size, pch is for you to choose different shapes for the points.
#   points(highAQ,highRatio, pch = 21, col='black', bg=plotcol2, cex=size_of_dots, lwd=2)   # draw the data points themselves, cex is colour patch size, pch is for you to choose different shapes for the points.
  
  # plotting transiently coloured points in the scatterplot:
  x <- 0
  y <- 0
  for(sub in 1:100){
    x <- datax[sub]
    y <- datay[sub]
    pointcol <- rgb(r[x],g[x],b[x],0.7)
    points(x,y, pch = 21, col=NA, bg=pointcol, cex=size_of_dots, lwd=2)   # draw the data points themselves, cex is colour patch size, pch is for you to choose different shapes for the points.
  }
  
  abline(reg@para[1:2], col = 'black', lwd=2) # Deming regression line
  
  if(save > 0){
    dev.off()
  }
