# Supplementary material for: Autism sensory dysfunction in an evolutionarily conserved system
Source: Proc Biol Sci. 2018 Dec 12;285(1893):20182255. doi: 10.1098/rspb.2018.2255 (PMC6304042; doi:10.1098/rspb.2018.2255)
Supplement: ESM [file rspb20182255supp1.zip › Figshare_ProcRSocB/makemodelfits.m]

function makemodelfits

% much simpler code to fit and bootstrap contrast response functions using fminsearch
% DHB 13/3/17
tic

close all;

fitAdults = 0;
fitAQ = 0;
fitChildren = 1;
fitFlies = 0;

nbootstraps = 1000;
nstartingvects = 1000;
colourlist = [1 0 0; 0 1 0; 0 0 1; 1 0.5 0; 0.6 0.2 1; 1 0.4 0.8; 0.6 0.3 0.3; 0 0 0; 1 0 0; 0 1 0; 0 0 1; 1 0.5 0; 0.6 0.2 1; 1 0.4 0.8; 0.6 0.3 0.3; 0 0 0];

if fitAdults
    
    disp('Fitting Adult data');
    
load('ASDadults_CRFs.mat'); % This is your data file in matlab format .mat

contrasts = [0 2 4 8 16 32 64];
contrastsdB = 20*log10(contrasts);
contrastsdB(1) = 0;
finecontrastsdB = -18:40;
finecontrasts = 10.^(finecontrastsdB./20);

dataToProcess(1:12,1,1,1:7)=asdtarget1f(:,1:7);
dataToProcess(1:12,2,1,1:7)=typtarget1f(:,1:7);
dataToProcess(1:12,1,2,1:7)=asdtarget2f(:,1:7);
dataToProcess(1:12,2,2,1:7)=typtarget2f(:,1:7);

[nSubs,nGroups,nConds,nConts]=size(dataToProcess);
counter = 0;
figure(1);

for group = 1:nGroups
    for cond = 1:nConds
        counter = counter + 1
        datatofit = squeeze(dataToProcess(:,group,cond,:));
        
        [params,parampops,mainerror,errorpop] = fitthesedata(datatofit,contrasts,nstartingvects,nbootstraps);
        [indparams,indmainerrors] = fitindividual(datatofit,contrasts,nstartingvects,nbootstraps); % fitting each subject separately

        CRF = CRFmodel(params,finecontrasts);
        
        for b = 1:nbootstraps
        K = getparams(parampops(b,:));
        CRFpop(b,:) = CRFmodel(K,finecontrasts);            
        end
        for c = 1:length(finecontrasts)
         temp = sort(CRFpop(:,c)); 
        CRFl(c) = temp(round(nbootstraps*0.025),:);
        CRFu(c) = temp(round(nbootstraps*0.975),:);
        end
         
        subplot(2,2,counter);
        plot(contrastsdB,mean(datatofit),'ko','MarkerSize',10,'MarkerFaceColor',colourlist(counter,:));
        hold on;
        plot(finecontrastsdB,CRF,'k-','LineWidth',2,'Color',colourlist(counter,:));
        plot(finecontrastsdB,CRFl,'k--','LineWidth',2,'Color',colourlist(counter,:));
        plot(finecontrastsdB,CRFu,'k--','LineWidth',2,'Color',colourlist(counter,:));
        
        allCRFs(group,cond,1:length(CRF)) = CRF';
        allCRFl(group,cond,1:length(CRFl)) = CRFl';
        allCRFu(group,cond,1:length(CRFu)) = CRFu';
        
    end
    allindmainerrors(group,:) = indmainerrors;
    for sub = 1:(size(datatofit,1)) % extracting Rmax and c50 for each subject
        Rmaxs(group,sub) = indparams{sub}.Rmax;
        c50s(group,sub) = indparams{sub}.semisat;
    end
end

save('AdultFits.mat','finecontrastsdB','allCRFs','allCRFl','allCRFu','allindmainerrors','Rmaxs','c50s');

end

if fitAQ
    
      disp('Fitting AQ data');
   
clear dataToProcess;

load('AQadults_CRFs.mat'); % This is your data file in matlab format .mat

contrasts = [0 2 4 8 16 32 64];
contrastsdB = 20*log10(contrasts);
contrastsdB(1) = 0;
finecontrastsdB = -18:40;
finecontrasts = 10.^(finecontrastsdB./20);

subnos(1,1) = size(highAQtarg1F,1);
subnos(2,1) = size(lowAQtarg1F,1);
subnos(1,2) = size(highAQtarg1F,1);
subnos(2,2) = size(lowAQtarg1F,1);

dataToProcess(1:subnos(1,1),1,1,1:7)=highAQtarg1F(:,1:7);
dataToProcess(1:subnos(2,1),2,1,1:7)=lowAQtarg1F(:,1:7);
dataToProcess(1:subnos(1,2),1,2,1:7)=highAQtarg2F(:,1:7);
dataToProcess(1:subnos(2,2),2,2,1:7)=lowAQtarg2F(:,1:7);
size(dataToProcess)

[nSubs,nGroups,nConds,nConts]=size(dataToProcess);
counter = 0;
figure(2);
allindmainerrors = zeros(4,53);
for group = 1:nGroups
    for cond = 1:nConds
        counter = counter + 1
        datatofit = squeeze(dataToProcess(1:subnos(group,cond),group,cond,:));
        
        [params,parampops,mainerror,errorpop] = fitthesedata(datatofit,contrasts,nstartingvects,nbootstraps);
        [indparams,indmainerrors] = fitindividual(datatofit,contrasts,nstartingvects,nbootstraps); % fitting each subject separately

                
        CRF = CRFmodel(params,finecontrasts);
        
        for b = 1:nbootstraps
            K = getparams(parampops(b,:));
            CRFpop(b,:) = CRFmodel(K,finecontrasts);            
        end
        for c = 1:length(finecontrasts)
            temp = sort(CRFpop(:,c)); 
            CRFl(c) = temp(round(nbootstraps*0.025),:);
            CRFu(c) = temp(round(nbootstraps*0.975),:);
        end
         
        subplot(2,2,counter);
        plot(contrastsdB,mean(datatofit),'ko','MarkerSize',10,'MarkerFaceColor',colourlist(counter,:));
        hold on;
        plot(finecontrastsdB,CRF,'k-','LineWidth',2,'Color',colourlist(counter,:));
        plot(finecontrastsdB,CRFl,'k--','LineWidth',2,'Color',colourlist(counter,:));
        plot(finecontrastsdB,CRFu,'k--','LineWidth',2,'Color',colourlist(counter,:));
        
        allCRFs(group,cond,1:length(CRF)) = CRF';
        allCRFl(group,cond,1:length(CRFl)) = CRFl';
        allCRFu(group,cond,1:length(CRFu)) = CRFu';
        
    end
    allindmainerrors(group,length(indmainerrors)) = indmainerrors;
    for sub = 1:(size(datatofit,1)) % extracting Rmax and c50 for each subject
        Rmaxs(group,sub) = indparams{sub}.Rmax;
        c50s(group,sub) = indparams{sub}.semisat;
    end
end
save('AQFits.mat','finecontrastsdB','allCRFs','allCRFl','allCRFu','allindmainerrors','Rmaxs','c50s');

end

if fitChildren
    
        disp('Fitting Child data');
 
clear dataToProcess;

load('children_CRFs.mat'); % This is your data file in matlab format .mat

contrastsdB = [3.5, 7, 11.5, 15, 18.5, 22, 26, 30, 34];
contrasts = 10.^(contrastsdB./20);
finecontrastsdB = -18:40;
finecontrasts = 10.^(finecontrastsdB./20);

subnos(1,1) = size(ASDgood1F,1);
subnos(2,1) = size(TYPgood1F,1);
subnos(1,2) = size(ASDgood2F,1);
subnos(2,2) = size(TYPgood2F,1);

dataToProcess(1:subnos(1,1),1,1,1:9)=ASDgood1F(:,2:10); % putting the data into a sensible format
dataToProcess(1:subnos(2,1),2,1,1:9)=TYPgood1F(:,2:10);
dataToProcess(1:subnos(1,2),1,2,1:9)=ASDgood2F(:,2:10);
dataToProcess(1:subnos(2,2),2,2,1:9)=TYPgood2F(:,2:10);

dataToProcess = dataToProcess./100000; % scaling

[nSubs,nGroups,nConds,nConts]=size(dataToProcess);

counter = 0;
figure(3);
allindmainerrors = zeros(4,17);
Rmaxs = zeros(2,2,17);
c50s = zeros(2,2,17);
noisebases = zeros(2,2,17);
exponents = zeros(2,2,17);
for group = 1:nGroups
    for cond = 1:nConds
        counter = counter + 1
        datatofit = squeeze(dataToProcess(1:subnos(group,cond),group,cond,:));
        
        [params,parampops,mainerror,errorpop] = fitthesedata(datatofit,contrasts,nstartingvects,nbootstraps);
%         [indparams,indmainerrors] = fitindividual(datatofit,contrasts,nstartingvects,nbootstraps); % fitting each subject separately

        CRF = CRFmodel(params,finecontrasts);
        
        for b = 1:nbootstraps
        K = getparams(parampops(b,:));
        CRFpop(b,:) = CRFmodel(K,finecontrasts);            
        end
        for c = 1:length(finecontrasts)
         temp = sort(CRFpop(:,c)); 
        CRFl(c) = temp(round(nbootstraps*0.025),:);
        CRFu(c) = temp(round(nbootstraps*0.975),:);
        end
        
        subplot(2,2,counter);
        plot(contrastsdB,mean(datatofit),'ko','MarkerSize',10,'MarkerFaceColor',colourlist(counter,:));
        hold on;
        plot(finecontrastsdB,CRF,'k-','LineWidth',2,'Color',colourlist(counter,:));
        plot(finecontrastsdB,CRFl,'k--','LineWidth',2,'Color',colourlist(counter,:));
        plot(finecontrastsdB,CRFu,'k--','LineWidth',2,'Color',colourlist(counter,:));
        
        allCRFs(group,cond,1:length(CRF)) = CRF';
        allCRFl(group,cond,1:length(CRFl)) = CRFl';
        allCRFu(group,cond,1:length(CRFu)) = CRFu';
       

    %     allindmainerrors(group,length(indmainerrors)) = indmainerrors;
%         for sub = 1:(size(datatofit,1)) % extracting Rmax and c50 for each subject
%             Rmaxs(group,cond,sub) = indparams{sub}.Rmax;
%             c50s(group,cond,sub) = indparams{sub}.semisat;
%             noisebases(group,cond,sub) = indparams{sub}.baseline;
%             exponents(group,cond,sub) = indparams{sub}.exponent;
%         end 
    end
end
save('ChildFits.mat','finecontrastsdB','allCRFs','allCRFl','allCRFu','allindmainerrors');
end

if fitFlies
    
        disp('Fitting Fly data');
 
clear dataToProcess;

load('fruitflies_CRFs.mat'); % This is your data file in matlab format .mat

contrasts = [0 11.5 23 34.5 46 57.5 69];
contrastsdB = 20*log10(contrasts);
contrastsdB(1) = 0;
finecontrastsdB = -18:40;
finecontrasts = 10.^(finecontrastsdB./20);

dataToProcess(1:12,1,1,1:7)=allflies1f(1,:,1:7);
dataToProcess(1:12,1,2,1:7)=allflies2f(1,:,1:7);
dataToProcess(1:12,2,1,1:7)=allflies1f(2,:,1:7);
dataToProcess(1:12,2,2,1:7)=allflies2f(2,:,1:7);
dataToProcess(1:12,3,1,1:7)=allflies1f(3,:,1:7);
dataToProcess(1:12,3,2,1:7)=allflies2f(3,:,1:7);
dataToProcess(1:12,4,1,1:7)=allflies1f(4,:,1:7);
dataToProcess(1:12,4,2,1:7)=allflies2f(4,:,1:7);
dataToProcess(1:12,5,1,1:7)=allflies1f(5,:,1:7);
dataToProcess(1:12,5,2,1:7)=allflies2f(5,:,1:7);
dataToProcess(1:12,6,1,1:7)=allflies1f(6,:,1:7);
dataToProcess(1:12,6,2,1:7)=allflies2f(6,:,1:7);

dataToProcess = dataToProcess./1000;

[nSubs,nGroups,nConds,nConts]=size(dataToProcess);
counter = 0;
figure(4);
set(gcf,'Position',[87 355 1265 450]);

Rmaxs = zeros(6,2,12);
c50s = zeros(6,2,12);
noisebases = zeros(6,2,12);
exponents = zeros(6,2,12);

for group = 1:nGroups
    for cond = 1:nConds
        counter = counter + 1
        datatofit = squeeze(dataToProcess(:,group,cond,:));
        
        [params,parampops,mainerror,errorpop] = fitthesedata(datatofit,contrasts,nstartingvects,nbootstraps); % fitting mean data over subs
        [indparams,indmainerrors] = fitindividual(datatofit,contrasts,nstartingvects,nbootstraps); % fitting each subject separately
        
        CRF = CRFmodel(params,finecontrasts);
        
        for b = 1:nbootstraps
        K = getparams(parampops(b,:));
        CRFpop(b,:) = CRFmodel(K,finecontrasts);            
        end
        for c = 1:length(finecontrasts)
         temp = sort(CRFpop(:,c)); 
        CRFl(c) = temp(round(nbootstraps*0.025),:);
        CRFu(c) = temp(round(nbootstraps*0.975),:);
        end
        
        subplot(2,6,counter);
        plot(contrastsdB,mean(datatofit),'ko','MarkerSize',10,'MarkerFaceColor',colourlist(counter,:));
        hold on;
        plot(finecontrastsdB,CRF,'k-','LineWidth',2,'Color',colourlist(counter,:));
        plot(finecontrastsdB,CRFl,'k--','LineWidth',2,'Color',colourlist(counter,:));
        plot(finecontrastsdB,CRFu,'k--','LineWidth',2,'Color',colourlist(counter,:));
        
        allCRFs(group,cond,1:length(CRF)) = CRF';
        allCRFl(group,cond,1:length(CRFl)) = CRFl';
        allCRFu(group,cond,1:length(CRFu)) = CRFu';
      
            
        allindmainerrors(group,:) = indmainerrors;
        for sub = 1:(size(datatofit,1)) % extracting Rmax and c50 for each subject
            Rmaxs(group,cond,sub) = indparams{sub}.Rmax;
            c50s(group,cond,sub) = indparams{sub}.semisat;
            noisebases(group,cond,sub) = indparams{sub}.baseline;
            exponents(group,cond,sub) = indparams{sub}.exponent;
        end
    end
end
save('FlyFits.mat','finecontrastsdB','allCRFs','allCRFl','allCRFu','allindmainerrors','Rmaxs','c50s');

end


toc

end
%--------------------------------------------------------------------------
function [params,parampops,mainerror,errorpop] = fitthesedata(datatofit,contrasts,nstartingvects,nbootstraps)

nsubjs = size(datatofit,1);
opt = optimset('MaxFunEvals',1000,'MaxIter',1000,'Display','off');

        meandata = mean(datatofit);         % first fit the true mean data

        
        for fitno = 1:nstartingvects
        p = fminsearch(@geterroroffit, rand(1,4), opt, contrasts, meandata);
        allerrors(fitno) = geterroroffit(p,contrasts,meandata);
        allparams(fitno,:) = p;
        end
        
        [mainerror,i] = min(allerrors);
        params = getparams(allparams(i,:));
        
        parampops = [];
        errorpop = [];
        for b = 1:nbootstraps           % now bootstrap resample the data and fit each resampled data set
         
         rsdata = mean(datatofit(ceil(rand(1,nsubjs).*nsubjs),:));      % this set of resampled data
         parampops(b,:) = fminsearch(@geterroroffit, allparams(i,:), opt, contrasts, rsdata);
         errorpop(b) = geterroroffit(parampops(b,:),contrasts,rsdata);              
            
        end
  
end
%--------------------------------------------------------------------------
function [params mainerrors] = fitindividual(datatofit,contrasts,nstartingvects,nbootstraps)

nsubjs = size(datatofit,1);
opt = optimset('MaxFunEvals',1000,'MaxIter',1000,'Display','off');

    for sub = 1:size(datatofit,1)
        meandata = datatofit(sub,:);         % fits each subject separately

        
        for fitno = 1:nstartingvects
            p = fminsearch(@geterroroffit, rand(1,4), opt, contrasts, meandata);
            allerrors(fitno) = geterroroffit(p,contrasts,meandata);
            allparams(fitno,:) = p;
        end
        
        [mainerror,i] = min(allerrors);
        params{sub} = getparams(allparams(i,:));
        mainerrors(sub) = mainerror;
    end
end
%--------------------------------------------------------------------------
function err = geterroroffit(p,C,data)

K = getparams(p);
modelcurve = CRFmodel(K,C);
err = sqrt(mean((data-modelcurve).^2));

end
%--------------------------------------------------------------------------
function K = getparams(p)

K.Rmax = p(1);
K.baseline = abs(p(2));     % prevent from going negative
K.semisat = p(3);
K.exponent = p(4)+1;        % can fix this at 2 if required

end
%--------------------------------------------------------------------------
function resp = CRFmodel(K,C)

resp = (K.Rmax.*(C.^K.exponent)./(K.semisat + C.^K.exponent)) + K.baseline;

end
%--------------------------------------------------------------------------
