# Supplementary material for: Autism sensory dysfunction in an evolutionarily conserved system
Source: Proc Biol Sci. 2018 Dec 12;285(1893):20182255. doi: 10.1098/rspb.2018.2255 (PMC6304042; doi:10.1098/rspb.2018.2255)
Supplement: ESM [file rspb20182255supp1.zip › Figshare_ProcRSocB/gv_fitsubjectsseparately.m]

function gv_fitsubjectsseparately
% fits hyperbolic functions separately for each subject/fly to obtain
% individual Rmaxs and c50s for ANOVAs
close all

fitAdults = 0;
fitAQ = 0;
fitChildren = 1;
fitFlies = 0;

maxfitnos = 100; % maximum number of fits to do
goodparams = [20 50 300 12]; % numbers to use as cut offs for parameter values (i.e. if params are above these, keep running fits)


if fitChildren == 1
load('ASDchildren_noOutliers_SD3groupmean.mat'); % This is your data file in matlab format .mat

contrastsdB = [3.5, 7, 11.5, 15, 18.5, 22, 26, 30, 34];
contrasts = 10.^(contrastsdB./20);
finecontrastsdB = -18:40;
finecontrasts = 10.^(finecontrastsdB./20);

subnos(1,1) = size(ASDgood1F,1);
subnos(2,1) = size(TYPgood1F,1);
subnos(1,2) = size(ASDgood2F,1);
subnos(2,2) = size(TYPgood2F,1);

dataToProcess(1:subnos(1,1),1,1,1:9)=ASDgood1F(:,2:10); % putting the data into a sensible format
dataToProcess(1:subnos(2,1),2,1,1:9)=TYPgood1F(:,2:10);
dataToProcess(1:subnos(1,2),1,2,1:9)=ASDgood2F(:,2:10);
dataToProcess(1:subnos(2,2),2,2,1:9)=TYPgood2F(:,2:10);

dataToProcess = dataToProcess./100000; % scaling

[nSubs,nGroups,nConds,nConts]=size(dataToProcess);

counter = 0;


figno = 0;
indmainerrors = zeros(2,2,17);
isSubGood = zeros(2,2,17);
for group = 1:nGroups
    for cond = 1:nConds
        figno = figno+1; % counting figures
        allparameters = zeros(17,4);
        for sub = 1:subnos(group,cond)
            [group cond sub]
            datatofit = squeeze(dataToProcess(sub,group,cond,:));
            [indparams,indmainerror] = fitindividual(datatofit',contrasts,maxfitnos,goodparams); % fitting each subject separately
            model = CRFmodel(getparams(indparams),finecontrasts);
            
%             
%             smallmodel = CRFmodel(getparams(indparams),contrasts);
%             err = sqrt(mean(((datatofit'-smallmodel).^2)./smallmodel));            
            err = geterroroffit(indparams,contrasts,datatofit')./mean(datatofit')
            
            figure(figno)
            subplot(4,5,sub);
            plot(contrastsdB, datatofit, 'ko-', 'MarkerFaceColor', 'g', 'LineWidth', 1)
            hold on
            xlabel(strcat('Error = ',num2str(round(err,2))))
            plot(finecontrastsdB, model, 'r-','LineWidth', 1)
            set(gca,'Color',[1 1 1]);
            
            
            if err>0.4
                set(gca,'Color',[1 0.8 0.8]);
            end
            
            allparameters(sub,:) = indparams;
            indmainerrors(group,cond,sub) = indmainerror;
            
            
        end
        if (group==1)&&(cond==1)
            ASDparams1F(1:13,1:4) = abs(allparameters(1:13,:));
        elseif (group==1)&&(cond==2)
            ASDparams2F(1:13,1:4) = abs(allparameters(1:13,:));
        elseif (group==2)&&(cond==1)
            NTparams1F(1:17,1:4) = abs(allparameters(1:17,:));
        elseif (group==2)&&(cond==2)
            NTparams2F(1:17,1:4) = abs(allparameters(1:17,:));
        end
    end
end

forSPSS(1:13,1) = ASDparams1F(:,1);
forSPSS(1:13,2) = ASDparams2F(:,1);
forSPSS(1:13,3) = ASDparams1F(:,3);
forSPSS(1:13,4) = ASDparams2F(:,3);
forSPSS(14:30,1) = NTparams1F(:,1);
forSPSS(14:30,2) = NTparams2F(:,1);
forSPSS(14:30,3) = NTparams1F(:,3);
forSPSS(14:30,4) = NTparams2F(:,3);

save('ChildFitsIndividual_noOutliers_SD3groupmean.mat','ASDparams1F',...
    'NTparams1F','ASDparams2F','NTparams2F','isSubGood','forSPSS');
end
%---------
if fitFlies == 1
   load('ASDflies.mat'); % This is your data file in matlab format .mat

contrasts = [0 11.5 23 34.5 46 57.5 69];
contrastsdB = 20*log10(contrasts);
contrastsdB(1) = 0;
finecontrastsdB = -18:40;
finecontrasts = 10.^(finecontrastsdB./20);

dataToProcess(1:12,1,1,1:7)=allflies1f(1,:,1:7);
dataToProcess(1:12,1,2,1:7)=allflies2f(1,:,1:7); %.*10;
dataToProcess(1:12,2,1,1:7)=allflies1f(2,:,1:7);
dataToProcess(1:12,2,2,1:7)=allflies2f(2,:,1:7); %.*10;
dataToProcess(1:12,3,1,1:7)=allflies1f(3,:,1:7);
dataToProcess(1:12,3,2,1:7)=allflies2f(3,:,1:7); %.*10;
dataToProcess(1:12,4,1,1:7)=allflies1f(4,:,1:7);
dataToProcess(1:12,4,2,1:7)=allflies2f(4,:,1:7); %.*10;
dataToProcess(1:12,5,1,1:7)=allflies1f(5,:,1:7);
dataToProcess(1:12,5,2,1:7)=allflies2f(5,:,1:7); %.*10;
dataToProcess(1:12,6,1,1:7)=allflies1f(6,:,1:7);
dataToProcess(1:12,6,2,1:7)=allflies2f(6,:,1:7); %.*10;

dataToProcess = dataToProcess./100;

[nSubs,nGroups,nConds,nConts]=size(dataToProcess);

counter = 0;

figno = 0;
indmainerrors = zeros(nGroups,nConds,nSubs);
for group = 1:nGroups
    for cond = 1:nConds
        figno = figno+1; % counting figures
        allparameters = zeros(nSubs,4);
        for sub = 1:nSubs
            [group cond sub]
            datatofit = squeeze(dataToProcess(sub,group,cond,:));
            [indparams,indmainerror] = fitindividual(datatofit',contrasts,maxfitnos,goodparams); % fitting each subject separately
            model = CRFmodel(getparams(indparams),finecontrasts);
            
            figure(figno)
            subplot(4,5,sub)
            plot(contrastsdB, datatofit, 'ko-', 'MarkerFaceColor', 'g', 'LineWidth', 1)
            hold on
            plot(finecontrastsdB, model, 'r-','LineWidth', 1)
            
            allparameters(sub,:) = indparams;
            indmainerrors(group,cond,sub) = indmainerror;
            
            
        end
        if (group==1)&&(cond==1)
            KG3params1F(1:nSubs,1:4) = abs(allparameters(1:nSubs,:));
        elseif (group==1)&&(cond==2)
            KG3params2F(1:nSubs,1:4) = abs(allparameters(1:nSubs,:));
            
        elseif (group==2)&&(cond==1)
            KGDF3params1F(1:nSubs,1:4) = abs(allparameters(1:nSubs,:));
        elseif (group==2)&&(cond==2)
            KGDF3params2F(1:nSubs,1:4) = abs(allparameters(1:nSubs,:));
            
        elseif (group==3)&&(cond==1)
            CSiso3params1F(1:nSubs,1:4) = abs(allparameters(1:nSubs,:));
        elseif (group==3)&&(cond==2)
            CSiso3params2F(1:nSubs,1:4) = abs(allparameters(1:nSubs,:));
            
        elseif (group==4)&&(cond==1)
            KG14params1F(1:nSubs,1:4) = abs(allparameters(1:nSubs,:));
        elseif (group==4)&&(cond==2)
            KG14params2F(1:nSubs,1:4) = abs(allparameters(1:nSubs,:));
            
        elseif (group==5)&&(cond==1)
            KGDF14params1F(1:nSubs,1:4) = abs(allparameters(1:nSubs,:));
        elseif (group==5)&&(cond==2)
            KGDF14params2F(1:nSubs,1:4) = abs(allparameters(1:nSubs,:));
            
        elseif (group==6)&&(cond==1)
            CSiso14params1F(1:nSubs,1:4) = abs(allparameters(1:nSubs,:));
        elseif (group==6)&&(cond==2)
            CSiso14params2F(1:nSubs,1:4) = abs(allparameters(1:nSubs,:));
        end
    end
end

note = 'For these fits ALL amplitudes were scaled up by 10';
save('FlyFitsIndividual_3.mat','KG3params1F','KG3params2F','KGDF3params1F',...
    'KGDF3params2F','CSiso3params1F','CSiso3params2F','KG14params1F',...
    'KG14params2F','KGDF14params1F','KGDF14params2F','CSiso14params1F',...
    'CSiso14params2F', 'goodparams','maxfitnos','note');
%  
    
end


if fitAdults
    
disp('Fitting Adult data');
    
load('ASDadults_noOutliers.mat'); % This is your data file in matlab format .mat

contrasts = [0 2 4 8 16 32 64];
contrastsdB = 20*log10(contrasts);
contrastsdB(1) = 0;
finecontrastsdB = -18:40;
finecontrasts = 10.^(finecontrastsdB./20);

dataToProcess(1:12,1,1,1:7)=asdtarget1f(:,1:7);
dataToProcess(1:12,2,1,1:7)=typtarget1f(:,1:7);
dataToProcess(1:12,1,2,1:7)=asdtarget2f(:,1:7);
dataToProcess(1:12,2,2,1:7)=typtarget2f(:,1:7);

[nSubs,nGroups,nConds,nConts]=size(dataToProcess);
counter = 0;

figno = 0;
indmainerrors = zeros(nGroups,nConds,nSubs);

for group = 1:nGroups
    for cond = 1:nConds
        figno = figno+1; % counting figures
        allparameters = zeros(nSubs,4);
        for sub = 1:nSubs
            [group cond sub]
            datatofit = squeeze(dataToProcess(sub,group,cond,:));
            [indparams,indmainerror] = fitindividual(datatofit',contrasts,maxfitnos,goodparams); % fitting each subject separately
            model = CRFmodel(getparams(indparams),finecontrasts);
            
            figure(figno)
            subplot(4,5,sub)
            plot(contrastsdB, datatofit, 'ko-', 'MarkerFaceColor', 'g', 'LineWidth', 1)
            hold on
            plot(finecontrastsdB, model, 'r-','LineWidth', 1)
            
            allparameters(sub,:) = indparams;
            indmainerrors(group,cond,sub) = indmainerror;
            
            
        end
        if (group==1)&&(cond==1)
            ASDparams1F(1:nSubs,1:4) = abs(allparameters(1:nSubs,:));
        elseif (group==1)&&(cond==2)
            ASDparams2F(1:nSubs,1:4) = abs(allparameters(1:nSubs,:));
            
        elseif (group==2)&&(cond==1)
            NTparams1F(1:nSubs,1:4) = abs(allparameters(1:nSubs,:));
        elseif (group==2)&&(cond==2)
            NTparams2F(1:nSubs,1:4) = abs(allparameters(1:nSubs,:));
        end
    end
end

save('AdultFitsIndividual_noOut.mat','ASDparams1F','ASDparams2F','NTparams1F',...
    'NTparams2F','goodparams','maxfitnos');
end


if fitAQ == 1
    
load('AQadults.mat'); % This is your data file in matlab format .mat

contrasts = [0 2 4 8 16 32 64];
contrastsdB = 20*log10(contrasts);
contrastsdB(1) = 0;
finecontrastsdB = -18:40;
finecontrasts = 10.^(finecontrastsdB./20);

subnos(1,1) = size(highAQtarg1F,1);
subnos(2,1) = size(lowAQtarg1F,1);
subnos(1,2) = size(highAQtarg1F,1);
subnos(2,2) = size(lowAQtarg1F,1);

dataToProcess(1:subnos(1,1),1,1,1:7)=highAQtarg1F(:,1:7);
dataToProcess(1:subnos(2,1),2,1,1:7)=lowAQtarg1F(:,1:7);
dataToProcess(1:subnos(1,2),1,2,1:7)=highAQtarg2F(:,1:7);
dataToProcess(1:subnos(2,2),2,2,1:7)=lowAQtarg2F(:,1:7);
size(dataToProcess)

[nSubs,nGroups,nConds,nConts]=size(dataToProcess);
counter = 0;

figno = 0;
indmainerrors = zeros(nGroups,nConds,nSubs);
for group = 1:nGroups
    for cond = 1:nConds
        figno = figno+1; % counting figures
        allparameters = zeros(nSubs,4);
        for sub = 1:nSubs
            [group cond sub]
            datatofit = squeeze(dataToProcess(sub,group,cond,:));
            [indparams,indmainerror] = fitindividual(datatofit',contrasts,maxfitnos,goodparams); % fitting each subject separately
            model = CRFmodel(getparams(indparams),finecontrasts);
            
            figure(figno)
            subplot(6,9,sub)
            plot(contrastsdB, datatofit, 'ko-', 'MarkerFaceColor', 'g', 'LineWidth', 1)
            hold on
            plot(finecontrastsdB, model, 'r-','LineWidth', 1)
            
            allparameters(sub,:) = indparams;
            indmainerrors(group,cond,sub) = indmainerror;
            
            
        end

        if (group==1)&&(cond==1)
            ASDparams1F(1:nSubs,1:4) = abs(allparameters(1:nSubs,:));
        elseif (group==1)&&(cond==2)
            ASDparams2F(1:nSubs,1:4) = abs(allparameters(1:nSubs,:));
            
        elseif (group==2)&&(cond==1)
            NTparams1F(1:nSubs,1:4) = abs(allparameters(1:nSubs,:));
        elseif (group==2)&&(cond==2)
            NTparams2F(1:nSubs,1:4) = abs(allparameters(1:nSubs,:));
        end
    end
end

save('AQFitsIndividual_noOut.mat','ASDparams1F','ASDparams2F','NTparams1F',...
    'NTparams2F','goodparams','maxfitnos');
end

%---------
end
%--------------------------------------------------------------------------
function [params mainerror] = fitindividual(datatofit,contrasts,maxfitnos,goodparams)

opt = optimset('MaxFunEvals',1000,'MaxIter',1000,'Display','off');

    fitcount = 0;
    goodfitcount = 0; % counts the good fits for indexing
    goodfit = 0; % say it's a bad fit until a condition is met
    while goodfitcount<maxfitnos % keep running this until the fit is good or until we reach the maximum number of fits
        fitcount = fitcount+1;
        p = fminsearch(@geterroroffit, rand(1,4), opt, contrasts, datatofit);
        
        % if parameters meet these criteria, say it's a good fit and quit:
        if (abs(p(1))<goodparams(1))&&(abs(p(2))<goodparams(2))&&(abs(p(3))<goodparams(3))&&(abs(p(4))<goodparams(4))
            goodfitcount = goodfitcount+1;
            allerrors(goodfitcount) = geterroroffit(p,contrasts,datatofit);
            allparams(goodfitcount,:) = p;
            goodfit=1;
        end
    end

    [mainerror,i] = min(allerrors);
    params = allparams(i,:);

end
%--------------------------------------------------------------------------
function err = geterroroffit(p,C,data)

K = getparams(p);
modelcurve = CRFmodel(K,C);
err = sqrt(mean((data-modelcurve).^2));

end
%--------------------------------------------------------------------------
function K = getparams(p)

K.Rmax = abs(p(1));
K.baseline = abs(p(2));     % prevent from going negative
K.semisat = abs(p(3));
K.exponent = abs(p(4)+1);        % can fix this at 2 if required

end
%--------------------------------------------------------------------------
function resp = CRFmodel(K,C)

resp = (K.Rmax.*(C.^K.exponent)./(K.semisat + C.^K.exponent)) + K.baseline;

end
%--------------------------------------------------------------------------
