# Supplementary material for: Autism sensory dysfunction in an evolutionarily conserved system
Source: Proc Biol Sci. 2018 Dec 12;285(1893):20182255. doi: 10.1098/rspb.2018.2255 (PMC6304042; doi:10.1098/rspb.2018.2255)
Supplement: ESM [file rspb20182255supp1.zip › Figshare_ProcRSocB/plotgroupCRFs_ASDadult.R]

# GV 12/3/16
# plots ASD and control CRFs at target 1f and 2f responses and masking 1f and 2f responses

###############################################################
# some plotting settings #
thickness_of_lines <- 4.5
size_of_dots <- 2.5
size_of_label_font <- 2
size_of_axis_font <- 1.5
thickness_of_error_bars <- 2
contrastlevels <- c(0,6,12,18,24,30,36) # c(1.0000,1.9953,3.9811,7.9433,15.8489,31.6228,63.0957)
ticklevels <- c(0, 13.98, 20, 26.02, 32.04, 38.06)
ticklabels <- c("0", "5", "10", "20", "40", "80")
linetype <- 1
asdcol <- rgb(0.8, 0, 0, 0.7)
typcol <- rgb(0, 0.2, 0.6, 0.7)
###############################################################

library(R.matlab)
save <- 1 # 1 = save plot; 0 = show in window
data <- readMat(paste0("~/Documents/0 DATA/ASD Masters project/ASDadults_noOutliers_SD4groupmean.mat"))

asd_meantarget1f <- data$asdmeantarget1f
asd_SEtarget1f <- data$asdSEtarget1f
asd_meantarget2f <- data$asdmeantarget2f
asd_SEtarget2f <- data$asdSEtarget2f
asd_meanmask1f <- data$asdmeanmask1f
asd_SEmask1f <- data$asdSEmask1f
asd_meanmask2f <- data$asdmeanmask2f
asd_SEmask2f <- data$asdSEmask2f

typ_meantarget1f <- data$typmeantarget1f
typ_SEtarget1f <- data$typSEtarget1f
typ_meantarget2f <- data$typmeantarget2f
typ_SEtarget2f <- data$typSEtarget2f
typ_meanmask1f <- data$typmeanmask1f
typ_SEmask1f <- data$typSEmask1f
typ_meanmask2f <- data$typmeanmask2f
typ_SEmask2f <- data$typSEmask2f

data2 <- readMat(paste0("~/Documents/0 DATA/ASD curves/AdultFits.mat"))

asdcurve1f <- data2$allCRFs[1,1,]
asdcurve2f <- data2$allCRFs[1,2,]
asdCI1fL <- data2$allCRFl[1,1,]
asdCI2fL <- data2$allCRFl[1,2,]
asdCI1fU <- data2$allCRFu[1,1,]
asdCI2fU <- data2$allCRFu[1,2,]

typcurve1f <- data2$allCRFs[2,1,]
typcurve2f <- data2$allCRFs[2,2,]
typCI1fL <- data2$allCRFl[2,1,]
typCI2fL <- data2$allCRFl[2,2,]
typCI1fU <- data2$allCRFu[2,1,]
typCI2fU <- data2$allCRFu[2,2,]
curveContrasts <- data2$finecontrastsdB


# asdcurve1f <- matrix(NA,50) # creating empty matrices
# typcurve1f <- matrix(NA,50)
# asdcurve2f <- matrix(NA,50)
# typcurve2f <- matrix(NA,50)
# 
# CIasdcurve1f <- matrix(NA,2,50)
# CItypcurve1f <- matrix(NA,2,50)
# CIasdcurve2f <- matrix(NA,2,50)
# CItypcurve2f <- matrix(NA,2,50)

# for (c in 1:50){
# 
# tempasd1f <- allasdcurve1f[,c]
# temptyp1f <- alltypcurve1f[,c]
# tempasd2f <- allasdcurve2f[,c]
# temptyp2f <- alltypcurve2f[,c]
# 
# asdcurve1f[c] <- mean(tempasd1f) # calculating means
# typcurve1f[c] <- mean(temptyp1f)
# asdcurve2f[c] <- mean(tempasd2f)
# typcurve2f[c] <- mean(temptyp2f)
# 
# n <- length(tempasd1f)
# 
# SEasdcurve1f <- sd(tempasd1f)/sqrt(n) # calculating SEs
# SEtypcurve1f <- sd(temptyp1f)/sqrt(n)
# SEasdcurve2f <- sd(tempasd2f)/sqrt(n)
# SEtypcurve2f <- sd(temptyp2f)/sqrt(n)
# 
# CIasdcurve1f[1,c] <- asdcurve1f[c]+(SEasdcurve1f*1.96) # calculating high CIs
# CItypcurve1f[1,c] <- typcurve1f[c]+(SEtypcurve1f*1.96)
# CIasdcurve2f[1,c] <- asdcurve2f[c]+(SEasdcurve2f*1.96)
# CItypcurve2f[1,c] <- typcurve2f[c]+(SEtypcurve2f*1.96)
# 
# CIasdcurve1f[2,c] <- asdcurve1f[c]-(SEasdcurve1f*1.96) # calculating low CIs
# CItypcurve1f[2,c] <- typcurve1f[c]-(SEtypcurve1f*1.96)
# CIasdcurve2f[2,c] <- asdcurve2f[c]-(SEasdcurve2f*1.96)
# CItypcurve2f[2,c] <- typcurve2f[c]-(SEtypcurve2f*1.96)
# 
# }  
  
for (freq in 1:2) {
  
  if (freq == 1){
    filename <- "target_1f"
    asd_CRF <- asd_meantarget1f
    asd_SE <- asd_SEtarget1f
    typ_CRF <- typ_meantarget1f
    typ_SE <- typ_SEtarget1f
#     baseline <- mean(c(asd_CRF[1],typ_CRF[1]))
    asd_CRF <- asd_CRF
    typ_CRF <- typ_CRF
    asd_curve <- asdcurve1f
    typ_curve <- typcurve1f
    asd_CIL <- asdCI1fL
    asd_CIU <- asdCI1fU
    typ_CIL <- typCI1fL
    typ_CIU <- typCI1fU

  } else if (freq == 2){
    filename <- "target_2f"
    asd_CRF <- asd_meantarget2f
    asd_SE <- asd_SEtarget2f
    typ_CRF <- typ_meantarget2f
    typ_SE <- typ_SEtarget2f
#     baseline <- mean(c(asd_CRF[1],typ_CRF[1]))
    asd_CRF <- asd_CRF
    typ_CRF <- typ_CRF
    asd_curve <- asdcurve2f
    typ_curve <- typcurve2f
    asd_CIL <- asdCI2fL
    asd_CIU <- asdCI2fU
    typ_CIL <- typCI2fL
    typ_CIU <- typCI2fU

  } else if (freq == 3){
    filename <- "mask_1f"
    asd_CRF <- asd_meanmask1f
    asd_SE <- asd_SEmask1f
    typ_CRF <- typ_meanmask1f
    typ_SE <- typ_SEmask1f

  } else if (freq == 4){
    filename <- "mask_2f"
    asd_CRF <- asd_meanmask2f
    asd_SE <- asd_SEtarget2f
    typ_CRF <- typ_meanmask2f
    typ_SE <- typ_SEmask2f

  } else if (freq == 5){
    filename <- "target_ratio"
    asd_CRF <- data$asdfreqratio
    asd_SE <- data$asdfreqratioSE
    typ_CRF <- data$typfreqratio
    typ_SE <- data$typfreqratioSE
    
  }
  
  
  if (freq < 3){
    ind <- c(1:7)
  } else {
    ind <- c(8:14)
  }

  if (save > 0){
    pdf(paste0("~/Documents/0 DATA/ASD Masters project/R plots/fitted_",filename,"_noOut.pdf")) #, bg="transparent", height = 7, width = 9)
  }
  
  
  mylimx <- c(0, 39)
  mylabelsx <- ticklabels
  myticksx <- ticklevels
  mylimy <- c(0, 0.9)
  mylabelsy <- c("0", ".2", ".4", ".6", ".8")
  myticksy <- c(0, 0.2, 0.4, 0.6, 0.8)
  
  if (freq == 5){
    mylimy <- c(-0.25, 0.6)
    mylabelsy <- c("-.2","0", ".2", ".4", ".6")
    myticksy <- c(-0.2, 0, 0.2, 0.4, 0.6)
  }
  
  
  plot.new
  par(pty="s")  # make axis square # pin=c(3.5,4)
  plot(x=NULL, y=NULL,  ann=FALSE, xlim=mylimx, ylim=mylimy, labels = F, tck=F) # plots the stuff and sets axis limits
  axis(1, at=myticksx, tck=0.015, lab=F, lwd=1)
  axis(2, at=myticksy, tck=0.015, lab=F, lwd=1)
  mtext(text = mylabelsx, side = 1, at=myticksx, cex=size_of_axis_font, line=0.5)
  mtext(text = mylabelsy, side = 2,las=1, at=myticksy, cex=size_of_axis_font, line=0.3) # cex: font size; line: distance from y axis; las: vertical direction
  legend(0, mylimy[2], c("ASD (n=12)", "NT (n=12)"), cex=1, col=c(asdcol, typcol), pt.cex=c(size_of_dots,size_of_dots), pt.bg=c(asdcol, typcol), lty=c(1,1), lwd=c(thickness_of_lines,thickness_of_lines), pch=c(22,21), pt.lwd=1, box.lwd=0)
  
  
  polygon(c(curveContrasts[1:59],curveContrasts[59:1]), c(asd_CIU[1:59],asd_CIL[59:1]), col=rgb(0.8, 0, 0, 0.3),border=NA) # plot upside down hanging from the top axis with our transparent colour
  polygon(c(curveContrasts[1:59],curveContrasts[59:1]), c(typ_CIU[1:59],typ_CIL[59:1]), col=rgb(0, 0.2, 0.6, 0.3),border=NA) # plot upside down hanging from the top axis with our transparent colour
  
  lines(x=curveContrasts, y=asd_curve, col=asdcol, lty=linetype, lwd=thickness_of_lines)
  lines(x=curveContrasts, y=typ_curve, col=typcol, lty=linetype, lwd=thickness_of_lines)
  

  arrows(contrastlevels,asd_CRF[ind],x1=contrastlevels, y1=asd_CRF[ind]+asd_SE[ind], length=0.05, angle=90, lwd=thickness_of_error_bars, col=asdcol)
  arrows(contrastlevels,asd_CRF[ind],x1=contrastlevels, y1=asd_CRF[ind]-asd_SE[ind], length=0.05, angle=90, lwd=thickness_of_error_bars, col=asdcol)
  arrows(contrastlevels,typ_CRF[ind],x1=contrastlevels, y1=typ_CRF[ind]+typ_SE[ind], length=0.05, angle=90, lwd=thickness_of_error_bars, col=typcol)
  arrows(contrastlevels,typ_CRF[ind],x1=contrastlevels, y1=typ_CRF[ind]-typ_SE[ind], length=0.05, angle=90, lwd=thickness_of_error_bars, col=typcol)
  
  points(x=contrastlevels, y=asd_CRF[ind], pch = 22, col=asdcol, bg=asdcol, cex=size_of_dots, lwd=1) # plots the actual data cex: size of points; lwd: size of marker around points
  points(x=contrastlevels, y=typ_CRF[ind], pch = 21, col=typcol, bg=typcol, cex=size_of_dots, lwd=1)
  
  title(xlab="Contrast (%)", col.lab=rgb(0,0,0), line=2.2, cex.lab=size_of_label_font)

  if (freq < 5){
    title(ylab=substitute(paste("Amplitude (nV)" )), col.lab=rgb(0,0,0), line=1.5, cex.lab=size_of_label_font)
  } else {
    title(ylab=substitute(paste("Frequency ratio" )), col.lab=rgb(0,0,0), line=1.5, cex.lab=size_of_label_font)
  }
  
  if(save > 0){
    dev.off()
  }
  
}
  
