# Supplementary material for: Autism sensory dysfunction in an evolutionarily conserved system
Source: Proc Biol Sci. 2018 Dec 12;285(1893):20182255. doi: 10.1098/rspb.2018.2255 (PMC6304042; doi:10.1098/rspb.2018.2255)
Supplement: ESM [file rspb20182255supp1.zip › Figshare_ProcRSocB/makegroupCRFs_ASDadults.m]

% Written by GV 27/9/15
% Combines data from individual participant .mat files and saves as a
% single .mat file containing contrast response functions 


clear all
close all

directory = ''; % insert directory containing the Sxx_processed files
% coherent over electrodes and trials; not coherent over people

ASDsubjects = [11 12 13 14 16 17 18 20 21 22 23 50]; % 
controlsubjects = [32 33 34 36 37 39 40 41 42 43 44 45];

allsubjects = [ASDsubjects controlsubjects];


% things to use:
electrode = 29;           % Oz = 31; POz = 29; O1 = 30; O2 = 32; type in 29:32 for all four; IGNORE IF FINDING BEST ELECTRODE
contrastlevels = 0:6:36;

getridofoutliers = 1;         % 1 = yes; 0 = no
outlierstd = 3;            % delete outliers that are this many standard deviations away from mean


% this just gets the data
for subjno = 1:24
    subj = allsubjects(subjno);
    load(strcat(directory,'MSCdata/','S',num2str(subj),'processed.mat')) 
    
    if subjno < 13 % 1-12 rows are neurotypicals; 13-24 are ASD. This is to make the outlierRej_adults script to work
        sdmode = [1 2];
    else
        sdmode = [3 4];
    end
    
        allmask1f(subjno,:,:) = squeeze(mean(maskF(electrode,:,:),1));
        allmask2f(subjno,:,:) = squeeze(mean(maskF2(electrode,:,:),1));
        headplotdata1F(subjno,:,:,:) = targetF;
        headplotdata2F(subjno,:,:,:) = targetF2;
        
    if getridofoutliers == 0
        alltarget1f(subjno,:,:) = squeeze(mean(targetF(electrode,:,:),1));   % dimensions: subject, contrast level, repetition
        alltarget2f(subjno,:,:) = squeeze(mean(targetF2(electrode,:,:),1));

        % secondSDtarget1f(subjno,:,:) = std(abs(squeeze(individualsecondsT(electrode,:,:,:))),0,3); % gets 3D matrix, calculates std over seconds and then averages these values over repetitions
        % secondSDtarget2f(subjno,:,:) = std(abs(squeeze(individualsecondsT2(electrode,:,:,:))),0,3); % dimensions: subject, conditions,  repetitions
    else
        temp1 = squeeze(mean(targetF(electrode,1:7,:),1));   % dimensions: contrast level, repetition
        temp2 = squeeze(mean(targetF2(electrode,1:7,:),1));
        
       
        [CRF1 nooftrials] = outlierRej_ASDadults(temp1,outlierstd,sdmode(1));
        [CRF2 nooftrials] = outlierRej_ASDadults(temp2,outlierstd,sdmode(2));
        
        alltarget1f(subjno,:) = CRF1;   % dimensions: subject, contrast level, repetition
        alltarget2f(subjno,:) = CRF2;
    end

end

if getridofoutliers == 0
% individual participant means (over repetitions):
savename = 'ASDadults_CRFs.mat';

else
    savename = 'ASDadults_CRFs.mat';
end

target1f(:,:) = mean(alltarget1f,3);
target2f(:,:) = mean(alltarget2f,3);
mask1f(:,:) = mean(allmask1f,3);
mask2f(:,:) = mean(allmask2f,3);


target1f = abs(target1f);
target2f = abs(target2f);
mask1f = abs(mask1f);
mask2f = abs(mask2f);

asdtarget1f = target1f(1:12,:);
typtarget1f = target1f(13:24,:);
asdtarget2f = target2f(1:12,:);
typtarget2f = target2f(13:24,:);

asdfreqratio = (target1f(1:12,:)-target2f(1:12,:))./(target1f(1:12,:)+target2f(1:12,:));
typfreqratio = (target1f(13:24,:)-target2f(13:24,:))./(target1f(13:24,:)+target2f(13:24,:));

% ratio over 5 condition:
asdratio = mean(asdfreqratio(:,4:7),2);
typratio = mean(typfreqratio(:,4:7),2);

asdcondSE = std(asdratio)./sqrt(12);
typcondSE = std(typratio)./sqrt(12);

asdcondmean = mean(asdratio);
typcondmean = mean(typratio);

% -------------------------
asdfreqratioSE = std(asdfreqratio)./sqrt(12);
typfreqratioSE = std(typfreqratio)./sqrt(12);

asdfreqratio = mean(asdfreqratio);
typfreqratio = mean(typfreqratio);

% means and SEs over participants:
asdmeantarget1f(:) = mean(target1f(1:12,:),1);
asdSEtarget1f(:) = std(target1f(1:12,:),1)./sqrt(12);
typmeantarget1f(:) = mean(target1f(13:24,:),1);
typSEtarget1f(:) = std(target1f(13:24,:),1)./sqrt(12);

asdmeantarget2f(:) = mean(target2f(1:12,:),1);
asdSEtarget2f(:) = std(target2f(1:12,:),1)./sqrt(12);
typmeantarget2f(:) = mean(target2f(13:24,:),1);
typSEtarget2f(:) = std(target2f(13:24,:),1)./sqrt(12);

asdmeanmask1f(:) = mean(mask1f(1:12,:),1);
asdSEmask1f(:) = std(mask1f(1:12,:),1)./sqrt(12);
typmeanmask1f(:) = mean(mask1f(13:24,:),1);
typSEmask1f(:) = std(mask1f(13:24,:),1)./sqrt(12);

asdmeanmask2f(:) = mean(mask2f(1:12,:),1);
asdSEmask2f(:) = std(mask2f(1:12,:),1)./sqrt(12);
typmeanmask2f(:) = mean(mask2f(13:24,:),1);
typSEmask2f(:) = std(mask2f(13:24,:),1)./sqrt(12);


% second-by-second data means:
% meanSDtarget1f = mean(secondSDtarget1f,3);
% meanSDtarget2f = mean(secondSDtarget2f,3);


save(strcat('/Users/gv529/Documents/0 DATA/ASD Masters project/',savename),...
    'asdtarget1f','typtarget1f','asdtarget2f','typtarget2f','asdratio',...
    'typratio','asdfreqratio','asdfreqratioSE','typfreqratio','typfreqratioSE',...
    'asdmeantarget1f','asdSEtarget1f','typmeantarget1f','typSEtarget1f',...
    'asdmeantarget2f','asdSEtarget2f','typmeantarget2f','typSEtarget2f',...
    'asdmeanmask1f','asdSEmask1f','typmeanmask1f','typSEmask1f','asdmeanmask2f',...
    'asdSEmask2f','typmeanmask2f','typSEmask2f','asdcondmean','typcondmean',...
    'asdcondSE','typcondSE','headplotdata1F','headplotdata2F');
