# Supplementary material for: Autism sensory dysfunction in an evolutionarily conserved system
Source: Proc Biol Sci. 2018 Dec 12;285(1893):20182255. doi: 10.1098/rspb.2018.2255 (PMC6304042; doi:10.1098/rspb.2018.2255)
Supplement: ESM [file rspb20182255supp1.zip › Figshare_ProcRSocB/plotgroupCRFs_AQadults.R]

# GV 7/12/16
# plots mean CRFs split by AQ

###############################################################
# some plotting settings #
thickness_of_lines <- 6.5
size_of_dots <- 2.5
size_of_label_font <- 2
size_of_axis_font <- 1.5
thickness_of_error_bars <- 2
contrastlevels <- c(0,6,12,18,24,30,36) # c(1.0000,1.9953,3.9811,7.9433,15.8489,31.6228,63.0957)
ticklevels <- c(0, 13.98, 20, 26.02, 32.04, 38.06)
ticklabels <- c("0", "5", "10", "20", "40", "80")
linetype <- 1
asdcol <- rgb(0.8, 0, 0, 0.7)
typcol <- rgb(0, 0.2, 0.6, 0.7)
###############################################################

library(R.matlab)
save <- 1 # 1 = save plot; 0 = show in window
data <- readMat(paste0("~/Documents/0 DATA/UG exp/ASD project/AQsplit_forplotting.mat"))
data2 <- readMat(paste0("~/Documents/0 DATA/ASD curves/AQFits.mat"))

highAQcurve1f <- data2$allCRFs[1,1,]
highAQcurve2f <- data2$allCRFs[1,2,]
highAQCI1fL <- data2$allCRFl[1,1,]
highAQCI2fL <- data2$allCRFl[1,2,]
highAQCI1fU <- data2$allCRFu[1,1,]
highAQCI2fU <- data2$allCRFu[1,2,]

lowAQcurve1f <- data2$allCRFs[2,1,]
lowAQcurve2f <- data2$allCRFs[2,2,]
lowAQCI1fL <- data2$allCRFl[2,1,]
lowAQCI2fL <- data2$allCRFl[2,2,]
lowAQCI1fU <- data2$allCRFu[2,1,]
lowAQCI2fU <- data2$allCRFu[2,2,]
curveContrasts <- data2$finecontrastsdB


for (freq in 1:2) {
  
  if (freq == 1){
    filename <- "_1f"
    asd_CRF <- data$highAQmean1F
    asd_SE <- data$highAQse1F
    typ_CRF <- data$lowAQmean1F
    typ_SE <- data$lowAQse1F
    asd_curve <- highAQcurve1f
    typ_curve <- lowAQcurve1f
    asd_CIL <- highAQCI1fL
    asd_CIU <- highAQCI1fU
    typ_CIL <- lowAQCI1fL
    typ_CIU <- lowAQCI1fU
    
  } else if (freq == 2){
    filename <- "_2f"
    asd_CRF <- data$highAQmean2F
    asd_SE <- data$highAQse2F
    typ_CRF <- data$lowAQmean2F
    typ_SE <- data$lowAQse2F
    asd_curve <- highAQcurve2f
    typ_curve <- lowAQcurve2f
    asd_CIL <- highAQCI2fL
    asd_CIU <- highAQCI2fU
    typ_CIL <- lowAQCI2fL
    typ_CIU <- lowAQCI2fU
    
  } else if (freq == 3){
    filename <- "_ratio"
    asd_CRF <- data$highAQratio
    asd_SE <- data$highAQratioSE
    typ_CRF <- data$lowAQratio
    typ_SE <- data$lowAQratioSE
    
  }
  
  if (save > 0){
    pdf(paste0("~/Documents/0 DATA/UG exp/ASD project/R plots/fitted",filename,".pdf"))
  }
  
  
  mylimx <- c(0, 39)
  mylabelsx <- ticklabels
  myticksx <- ticklevels
  mylimy <- c(0, 0.8)
  mylabelsy <- c("0", ".25", ".5", ".75")
  myticksy <- c(0, 0.25, 0.5, 0.75)
  
  if (freq == 3){
    mylimy <- c(-0.2, 0.32)
    mylabelsy <- c("-.2","-.1", "0", ".1", ".2", ".3")
    myticksy <- c(-0.2,-0.1, 0, 0.1, 0.2, 0.3)
  }
  
  
  plot.new
  par(pty="s")  # make axis square
  plot(x=NULL, y=NULL,  ann=FALSE, xlim=mylimx, ylim=mylimy, labels = F, tck=F) # plots the stuff and sets axis limits
  axis(1, at=myticksx, tck=0.015, lab=F, lwd=1)
  axis(2, at=myticksy, tck=0.015, lab=F, lwd=1)
  mtext(text = mylabelsx, side = 1, at=myticksx, cex=size_of_axis_font, line=0.5)
  mtext(text = mylabelsy, side = 2,las=1, at=myticksy, cex=size_of_axis_font, line=0.3) # cex: font size; line: distance from y axis; las: vertical direction
  legend(0, mylimy[2], c("High AQ (n=53)","Low AQ (n=47)"), cex=1, col=c(asdcol, typcol), pt.cex=c(size_of_dots,size_of_dots), pt.bg=c(asdcol, typcol),lty=c(1,1), lwd=c(thickness_of_lines,thickness_of_lines), pch=c(22,21), pt.lwd=1, box.lwd=0)
  
  polygon(c(curveContrasts[1:59],curveContrasts[59:1]), c(asd_CIU[1:59],asd_CIL[59:1]), col=rgb(0.8, 0, 0, 0.3),border=NA) # plot upside down hanging from the top axis with our transparent colour
  polygon(c(curveContrasts[1:59],curveContrasts[59:1]), c(typ_CIU[1:59],typ_CIL[59:1]), col=rgb(0, 0.2, 0.6, 0.3),border=NA) # plot upside down hanging from the top axis with our transparent colour
  
  lines(x=curveContrasts, y=asd_curve, col=asdcol, lty=linetype, lwd=thickness_of_lines)
  lines(x=curveContrasts, y=typ_curve, col=typcol, lty=linetype, lwd=thickness_of_lines)
  
#   lines(x=contrastlevels, y=asd_CRF, col=asdcol, lty=linetype, lwd=thickness_of_lines)
#   lines(x=contrastlevels, y=typ_CRF, col=typcol, lty=linetype, lwd=thickness_of_lines)
  
  arrows(contrastlevels,asd_CRF,x1=contrastlevels, y1=asd_CRF+asd_SE, length=0.05, angle=90, lwd=thickness_of_error_bars, col=asdcol)
  arrows(contrastlevels,asd_CRF,x1=contrastlevels, y1=asd_CRF-asd_SE, length=0.05, angle=90, lwd=thickness_of_error_bars, col=asdcol)
  arrows(contrastlevels,typ_CRF,x1=contrastlevels, y1=typ_CRF+typ_SE, length=0.05, angle=90, lwd=thickness_of_error_bars, col=typcol)
  arrows(contrastlevels,typ_CRF,x1=contrastlevels, y1=typ_CRF-typ_SE, length=0.05, angle=90, lwd=thickness_of_error_bars, col=typcol)
  
  points(x=contrastlevels, y=asd_CRF, pch = 22, col=asdcol, bg=asdcol, cex=size_of_dots, lwd=1) # plots the actual data cex: size of points; lwd: size of marker around points
  points(x=contrastlevels, y=typ_CRF, pch = 21, col=typcol, bg=typcol, cex=size_of_dots, lwd=1)
  
  title(xlab="Contrast (dB)", col.lab=rgb(0,0,0), line=2.2, cex.lab=size_of_label_font)
  
  if (freq < 3){
    title(ylab=substitute(paste("Amplitude (nV)" )), col.lab=rgb(0,0,0), line=1.5, cex.lab=size_of_label_font)
  } else {
    title(ylab=substitute(paste("Frequency ratio" )), col.lab=rgb(0,0,0), line=1.5, cex.lab=size_of_label_font)
  }
  
  if(save > 0){
    dev.off()
  }
  
}
