# Supplementary material for: Autism sensory dysfunction in an evolutionarily conserved system
Source: Proc Biol Sci. 2018 Dec 12;285(1893):20182255. doi: 10.1098/rspb.2018.2255 (PMC6304042; doi:10.1098/rspb.2018.2255)
Supplement: ESM [file rspb20182255supp1.zip › Figshare_ProcRSocB/analyseindividual_fruiflies.m]

% GV 19/1/2016
% analyses raw fly data files from the New rig in the Fly lab
% Outputs a file with a huge matrix with all genotype data and a variable
% with genotype names


clear all
close all

exptpath = strcat('/');

cd(exptpath);
all_files = dir;
all_dir = all_files([all_files(:).isdir]);
num_dir = numel(all_dir) - 2 % counts number of Expt folders; 152 is missing


for expt = 1:327 % use number of expt folders - 1
    if expt ~= 152 % missing; there will be zeros for that row
    indexptpath = strcat(exptpath,'allExperiments/Expt', num2str(expt), '/');
    temp = dir(strcat(indexptpath, '*.mat')); % gets file names in each individual experiment folder
    temp2 = {temp.name};
    filenames = temp2(1:5); % takes only the five data files ending with .mat
    clear temp temp2;
   
    for repetition = 1:5 % file number loop start
        load(strcat(indexptpath,char(filenames(repetition)))) % loading in a file on each loop
        fly = 0;
        for flyindex = [1 3] % fly loop start
             fly = fly + 1; % makes it so we don't look at the photodiode response
%%%%%%%%%%%%%%%%%%%%%%%%%%%%%%%%% the indexing with the conditions isn't working
%             trialcounter(1:14) = 0;
            for n = 1:14 % condition loop start
                currentcond = exptParams.randSeq(n) % getting the condition order
%                trialcounter(currentcond) = trialcounter(currentcond) + 1;
%                repetition = trialcounter(currentcond)
                % take data for each condition and place it in a matrix in the correct order:
                tempdata = d(1001:end,flyindex,n); % dimensions: file number; 1kHz samples of voltage (got rid of the first second); fly; condition
                
                fftdata = fft(tempdata); % because the sampling rate is 1kHz, 12Hz response is at 120; 15Hz is at 150 and so on
                
                temptarget1f(expt,repetition,fly,currentcond) = fftdata(120+1); % 4th dimension: 1:7 response to target; 8:14 response to target+mask
                tempmask1f(expt,repetition,fly,currentcond) = fftdata(150+1); % dimensions:  experiment (folder), repetition (files 1-5), fly, contrast condition
                temptarget2f(expt,repetition,fly,currentcond) = fftdata(240+1);
                tempmask2f(expt,repetition,fly,currentcond) = fftdata(300+1);
                
                %----------------------------------------------------------
                % gets second-by-second data for each condition and
                % repetition separately. Then gets
                % the SDs of each of these and then averages the SDs over
                % repetitions
                for s = 1:11
                    temp = squeeze(d((((s-1)*1000)+1):(s*1000),flyindex,n));
                    fftdata2 = fft(temp);
                    tempsecresptarget1f(expt,repetition,fly,currentcond,s) = fftdata2(120+1); % 1f and 2f variability throughout trial
                    tempsecresptarget2f(expt,repetition,fly,currentcond,s) = fftdata2(240+1);
                end
                withintrialSDtarget1f(expt,repetition,fly,currentcond) = std(tempsecresptarget1f(expt,repetition,fly,currentcond,:));
                withintrialSDtarget2f(expt,repetition,fly,currentcond) = std(tempsecresptarget2f(expt,repetition,fly,currentcond,:));
                %----------------------------------------------------------
            end % condition loop end
        end % fly loop end
        
    end % repetition number loop end
    else
        temptarget1f(expt,:,:,:) = 0;
        temptarget2f(expt,:,:,:) = 0;
        tempmask1f(expt,:,:,:) = 0;
        tempmask2f(expt,:,:,:) = 0;
    end % if statement end (gets rid of expt 152)
end % experiment loop end    
    %----------------------------------------------------------------------
    % gets rid of the first repetition and averages data over the remaining four
    withintrialSDtarget1f(:,1,:,:) = [];
    withintrialSDtarget2f(:,1,:,:) = [];
    temptarget1f(:,1,:,:) = [];
    tempmask1f(:,1,:,:) = [];
    temptarget2f(:,1,:,:) = [];
    tempmask2f(:,1,:,:) = [];
    
    trialSDtarget1f = squeeze(mean(withintrialSDtarget1f,2)); % averages over the 2nd dimension (fileno)
    trialSDtarget2f = squeeze(mean(withintrialSDtarget2f,2));
    
    % averages first, then takes the absolute value (coherent averaging)
    target1f = squeeze(abs(mean(temptarget1f,2))) % dimensions: experiment, fly, condition
    mask1f = squeeze(abs(mean(tempmask1f,2)));
    target2f = squeeze(abs(mean(temptarget2f,2)));
    mask2f = squeeze(abs(mean(tempmask2f,2)));
    %----------------------------------------------------------------------


save('allflydata.mat','trialSDtarget1f','trialSDtarget2f','target1f','mask1f','target2f','mask2f');
