# Supplementary material for: Autism sensory dysfunction in an evolutionarily conserved system
Source: Proc Biol Sci. 2018 Dec 12;285(1893):20182255. doi: 10.1098/rspb.2018.2255 (PMC6304042; doi:10.1098/rspb.2018.2255)
Supplement: ESM [file rspb20182255supp1.zip › Figshare_ProcRSocB/analyseindividual_adults.m]

function analyseindividual(varargin)

% single function to do everything
% only processes the data if this hasn't already been done
% DHB 20/8/14

exptpath = strcat(

tic
if length(varargin)==0
    plothead = 1;
    plotamplitude = 1;
    plotSNR = 1;
    plotfft = 1;
    plotconsistency = 1;
    processdataflag = 1;
    subj = 'xxx';
    calledfromwrapper = 0;
    close all;
else
    subj = varargin{1};
    processdataflag = varargin{2};
    plothead = varargin{3};
    plotamplitude = varargin{4};
    plotSNR = varargin{5};
    plotfft = varargin{6};
    plotconsistency = varargin{7};
    calledfromwrapper = 1;
end

fixtriggerlist = 0;

channelstoplot = [1 4];       % now finding the most active electrode from the occipital parietal cluster of 10
rejectoutliers = 1;
nblocks = 4;

subjnumber = str2num(subj(2:end));

blocklabels = 'abcd';

load(strcat(exptpath,subj,'trialorderXXX.mat'));
load(strcat('Results/','subjectlist.mat'));

F1 = 7;
F2 = 5;
counter = zeros(14,1);
headcomparelevels = [7 1];      % compare the highest contrast with the baseline
fftlevel = 7;
fftchannelno = 1;

pfile = strcat(exptpath,'Results/test/',subj,'processed.mat');

if ~exist(pfile,'file') || processdataflag
    
    for block = 1:nblocks
        
        lptext = blocklabels(block);
        
        eegfname = strcat(exptpath,subj,'/EEG_',subj,lptext,'.mat');
        
        if ~exist(eegfname,'file')
            processcnt(strcat(exptpath,subj,'/'),subj);
        end
        load(eegfname, 'EEG');
        
        for n = 1:EEG.nchan
                
            if EEG.chanlocs(n).labels(1:2)=='Oz'
                targetchannelnumber(1) = n;
            end
            if EEG.chanlocs(n).labels(1:2)=='O1'
                targetchannelnumber(2) = n;
            end
            if EEG.chanlocs(n).labels(1:2)=='O2'
                targetchannelnumber(3) = n;
            end
            
            if length(EEG.chanlocs(n).labels)>2
                if EEG.chanlocs(n).labels(1:3)=='POz'
                    targetchannelnumber(4) = n;
                end
                if EEG.chanlocs(n).labels(1:3)=='PO4'
                    targetchannelnumber(5) = n;
                end
                if EEG.chanlocs(n).labels(1:3)=='PO6'
                    targetchannelnumber(6) = n;
                end
                if EEG.chanlocs(n).labels(1:3)=='PO8'
                    targetchannelnumber(7) = n;
                end
                if EEG.chanlocs(n).labels(1:3)=='PO3'
                    targetchannelnumber(8) = n;
                end
                if EEG.chanlocs(n).labels(1:3)=='PO5'
                    targetchannelnumber(9) = n;
                end
                if EEG.chanlocs(n).labels(1:3)=='PO7'
                    targetchannelnumber(10) = n;
                end
            end
        end
        
        ntrials = 28;
        starttrial = 1;
        triggercount = 0;
        for n = 1:length(EEG.event)
            if str2num(EEG.event(n).type)~=1
%                 if ~rem(str2num(EEG.event(n).type),10)      % to reject incorrect triggers (S05)
                    triggercount = triggercount + 1;
                    triggertimes(triggercount) = EEG.event(n).latency;
                    triggercond(triggercount) = str2num(EEG.event(n).type);
%                 end
            end
        end
        

if subj=='S23'      % for some reason there's a double trigger in the first trial
    if block==3
        triggercount = triggercount - 1;
        triggertimes = triggertimes(2:end);
        triggercond = triggercond(2:end);
    end
end

        alltriggerconds(block,1:length(triggercond)) = triggercond;
        %         reference = mean(EEG.data(:));
        %         EEG.data = EEG.data - reference;
        
%         [1:triggercount;triggertimes./1000;triggercond]'
%         squeeze(R.triallistordered(2,R.blocktrialsordered(R.trialorder(block,:))))'

blocktimes = round(triggertimes);
        
        for trial = starttrial:ntrials
            
            cond = R.triallistordered(1,R.blocktrialsordered(R.trialorder(block,trial)));
            level = R.triallistordered(2,R.blocktrialsordered(R.trialorder(block,trial)));
            counter(level) = counter(level) + 1;
            expectedtrigger(block,trial) = level*10;
            if fixtriggerlist
                level = triggercond(trial)/10;
            end
            
            if triggercond(trial)~=(level*10)
                disp('Condition mismatch!');
            end
                        
            for ch = 1:EEG.nchan

                segment = EEG.data(ch,(blocktimes(trial)+1000):(blocktimes(trial)+10999));
                
                actualsegmentlength = length(segment);
                targetindex = double(int64(round(F1 * actualsegmentlength/1000) + 1));
                maskindex = double(int64(round(F2 * actualsegmentlength/1000) + 1));
                IMindex = double(int64(round((F1+F2) * actualsegmentlength/1000) + 1));              
                targetindex2 = double(int64(round(2*F1 * actualsegmentlength/1000) + 1));
                maskindex2 = double(int64(round(2*F2 * actualsegmentlength/1000) + 1));
                IMindex2 = double(int64(round(2*(F1+F2) * actualsegmentlength/1000) + 1));              
                alphalower = double(int64(round(8 * actualsegmentlength/1000) + 1));
                alphaupper = double(int64(round(12 * actualsegmentlength/1000) + 1));
                
                fftdata = real(abs(fft(segment)))./10000;
                targetF(ch,level,counter(level)) = fftdata(targetindex);
                maskF(ch,level,counter(level)) = fftdata(maskindex);
                imF(ch,level,counter(level)) = fftdata(IMindex);
                targetF2(ch,level,counter(level)) = fftdata(targetindex2);
                maskF2(ch,level,counter(level)) = fftdata(maskindex2);
                imF2(ch,level,counter(level)) = fftdata(IMindex2);                
                SNRtarget(ch,level,counter(level)) = fftdata(targetindex)./((fftdata(targetindex-1)+fftdata(targetindex+1))./2);
                SNRmask(ch,level,counter(level)) = fftdata(maskindex)./((fftdata(maskindex-1)+fftdata(maskindex+1))./2);
                SNRim(ch,level,counter(level)) = fftdata(IMindex)./((fftdata(IMindex-1)+fftdata(IMindex+1))./2);
                alphapower(ch,level,counter(level)) = sum(fftdata(alphalower:alphaupper).^2);         % total alpha power

                if level==fftlevel
                    if ch==targetchannelnumber(fftchannelno)
                        ffttoplot(counter(level),:) = fftdata;
                    end
                end
                
            end
        end
        load Waveguard.mat;
        channelmappings = getchannelmappings(lay,EEG.chanlocs);
        
        save(pfile, 'targetF', 'maskF', 'imF', 'targetF2', 'maskF2', 'imF2', 'SNRtarget', 'SNRmask', 'SNRim', 'alphapower', 'ffttoplot', 'counter', 'channelmappings', 'targetchannelnumber');
clear triggertimes triggercond;
    end
end

load(pfile);
load Waveguard.mat;

for ch = 1:length(targetF)
    for level = 1:14
        meantargetF(ch,level) = abs(mean(targetF(ch,level,1:counter(level))));
        SEtargetF(ch,level) = abs(std(targetF(ch,level,1:counter(level))))./sqrt(counter(level));
        meanmaskF(ch,level) = abs(mean(maskF(ch,level,1:counter(level))));
        SEmaskF(ch,level) = abs(std(maskF(ch,level,1:counter(level))))./sqrt(counter(level));
        meanSNRtarget(ch,level) = abs(mean(SNRtarget(ch,level,1:counter(level))));
        SEtargetSNR(ch,level) = abs(std(SNRtarget(ch,level,1:counter(level))))./sqrt(counter(level));
        meanSNRmask(ch,level) = abs(mean(SNRmask(ch,level,1:counter(level))));
        SEmaskSNR(ch,level) = abs(std(SNRmask(ch,level,1:counter(level))))./sqrt(counter(level));
    end
end

% temp = meantargetF(targetchannelnumber,7)./meantargetF(targetchannelnumber,1);
% channelstoplot = find(temp==max(temp));             % now just plot the most active channel

for level = 1:14
    
    temp = targetF(targetchannelnumber(channelstoplot),level,1:counter(level));
    temp = mean(temp,1);
    if rejectoutliers; temp = outlierrejection(temp); end
    targettoplot(level) = squeeze(abs(mean(temp,3)));
    targetSE(level) = squeeze(abs(std(temp,[],3))./sqrt(counter(level)));
    
    fanofactor(level) = var(abs(temp))./mean(abs(temp));
    targetvariance(level) = var(abs(temp));
    
    temp = maskF(targetchannelnumber(channelstoplot),level,1:counter(level));
    temp = mean(temp,1);
    if rejectoutliers; temp = outlierrejection(temp); end
    masktoplot(level) = squeeze(abs(mean(temp,3)));
    maskSE(level) = squeeze(abs(std(temp,[],3))./sqrt(counter(level)));
    
    temp = imF(targetchannelnumber(channelstoplot),level,1:counter(level));
    temp = mean(temp,1);
    if rejectoutliers; temp = outlierrejection(temp); end
    IMtoplot(level) = squeeze(abs(mean(temp,3)));
    imSE(level) = squeeze(abs(std(temp,[],3))./sqrt(counter(level)));
   
    temp = SNRtarget(targetchannelnumber(channelstoplot),level,1:counter(level));
    temp = mean(temp,1);
    if rejectoutliers; temp = outlierrejection(temp); end
    SNRtoplotT(level) = squeeze(abs(mean(temp,3)));
    SNRseT(level) = squeeze(abs(std(temp,[],3))./sqrt(counter(level)));
    
    temp = SNRmask(targetchannelnumber(channelstoplot),level,1:counter(level));
    temp = mean(temp,1);
    if rejectoutliers; temp = outlierrejection(temp); end
    SNRtoplotM(level) = squeeze(abs(mean(temp,3)));
    SNRseM(level) = squeeze(abs(std(temp,[],3))./sqrt(counter(level)));
    
    temp = SNRim(targetchannelnumber(channelstoplot),level,1:counter(level));
    temp = mean(temp,1);
    if rejectoutliers; temp = outlierrejection(temp); end
    SNRtoplotIM(level) = squeeze(abs(mean(temp,3)));
    SNRseIM(level) = squeeze(abs(std(temp,[],3))./sqrt(counter(level)));
     
end

for ch = 1:length(targetF)
    targetresponse(ch) = meantargetF(ch,headcomparelevels(1));
    baselineresponse(ch) = meantargetF(ch,headcomparelevels(2));
end

differential = targetresponse - baselineresponse;

differential = differential./max(differential);
targetresponse = targetresponse./max(targetresponse);
baselineresponse = baselineresponse./max(baselineresponse);

if plothead
    figure(1);
    set(1,'Position',[266 270 1584 514]);
    subplot(1,3,1)
    plotahead(lay,channelmappings,targetresponse);
    title('Target');
    subplot(1,3,2)
    plotahead(lay,channelmappings,baselineresponse);
    title('Baseline');
    subplot(1,3,3)
    plotahead(lay,channelmappings,differential);
%     axis off;
    title('Difference');
end

levelsdB = 0:6:36;
levelsC = d_dBtoPercent(levelsdB);
levelsC(1) = 0;
p = dofitting(levelsC,targettoplot(1:14));
K = convertparams(p);

if plotamplitude
    if ~calledfromwrapper
    figure(2)
    set(gcf,'Position', [157 292 1343 513]);
    subplot(1,3,1);
    msize = 10;
    else
        msize = 4;
    end
    hold on;
    
    smoothxdB = 0:40;
    smoothxC = d_dBtoPercent(smoothxdB);
    modeltoplot = getmodel(p,smoothxC);
    plot(smoothxdB,modeltoplot(1,:),'b-','LineWidth',2);
    plot(smoothxdB,modeltoplot(2,:),'r-','LineWidth',2);
    
    errorbar(levelsdB, targettoplot(1:7),targetSE(1:7), 'ko');
    h = plot(levelsdB, targettoplot(1:7),'ko-','MarkerSize',msize,'LineWidth', 2, 'MarkerFaceColor', d_getgoodcolour(3));
    hand(1) = h(1);
    errorbar(levelsdB, targettoplot(8:14),targetSE(8:14), 'ko');
    h = plot(levelsdB, targettoplot(8:14),'ko-','MarkerSize',msize,'LineWidth', 2, 'MarkerFaceColor', d_getgoodcolour(1));
    hand(2) = h(1);

    ticksx = -24:6:36;
    ticksy = 0:0.5:3;
    set(gca, 'XTick',ticksx, 'YTick',ticksy);
    axis square;
    axis([0 40 0 ceil(max(targettoplot))]);
    
    if ~calledfromwrapper
    legend(hand, 'Grating', 'Orthogonal mask', 'Location','NorthWest');
    xlabel('Target contrast (dB)', 'FontSize', 22);
    ylabel('Fourier amplitude at 7Hz', 'FontSize', 22);
    end
    
    if ~calledfromwrapper
    subplot(1,3,2);
    hold on;
    
    errorbar(levelsdB, masktoplot(1:7),maskSE(1:7), 'ko');
    h = plot(levelsdB, masktoplot(1:7),'ko-','MarkerSize',10,'LineWidth', 2, 'MarkerFaceColor', d_getgoodcolour(3));
    hand(1) = h(1);
    errorbar(levelsdB, masktoplot(8:14),maskSE(8:14), 'ko');
    h = plot(levelsdB, masktoplot(8:14),'ko-','MarkerSize',10,'LineWidth', 2, 'MarkerFaceColor', d_getgoodcolour(1));
    hand(2) = h(1);
    
    ticksx = -24:6:36;
    ticksy = 0:0.5:3;
    set(gca, 'XTick',ticksx, 'YTick',ticksy);
    axis square;
    axis([0 40 0 ceil(max(targettoplot))]);
    xlabel('Target contrast (dB)', 'FontSize', 22);
    ylabel('Fourier amplitude at 5Hz', 'FontSize', 22);
    legend(hand, 'Grating', 'Orthogonal mask', 2);
    end
    
    if ~calledfromwrapper
    subplot(1,3,3);
    hold on;
    
    errorbar(levelsdB, IMtoplot(1:7),imSE(1:7), 'ko');
    h = plot(levelsdB, IMtoplot(1:7),'ko-','MarkerSize',10,'LineWidth', 2, 'MarkerFaceColor', d_getgoodcolour(3));
    hand(1) = h(1);
    errorbar(levelsdB, IMtoplot(8:14),imSE(8:14), 'ko');
    h = plot(levelsdB, IMtoplot(8:14),'ko-','MarkerSize',10,'LineWidth', 2, 'MarkerFaceColor', d_getgoodcolour(1));
    hand(2) = h(1);
    
    ticksx = -24:6:36;
    ticksy = 0:0.5:3;
    set(gca, 'XTick',ticksx, 'YTick',ticksy);
    axis square;
    axis([0 40 0 ceil(max(targettoplot))]);
    xlabel('Target contrast (dB)', 'FontSize', 22);
    ylabel('Fourier amplitude at 12Hz', 'FontSize', 22);
    legend(hand, 'Grating', 'Orthogonal mask', 2);
    end    
end

p = dofitting2(levelsC,SNRtoplotT(1:14));
K = convertparams2(p);

if plotSNR
    figure(3)
    set(gcf,'Position', [482 272 992 452]);
    subplot(1,2,1);
    hold on;
    
    smoothxdB = 0:40;
    smoothxC = d_dBtoPercent(smoothxdB);
    modeltoplot = getmodel2(p,smoothxC);
    plot(smoothxdB,modeltoplot(1,:),'b-','LineWidth',2);
    plot(smoothxdB,modeltoplot(2,:),'r-','LineWidth',2);
    
    errorbar(levelsdB, SNRtoplotT(1:7),SNRseT(1:7), 'ko');
    h = plot(levelsdB, SNRtoplotT(1:7),'ko-','MarkerSize',10,'LineWidth', 2, 'MarkerFaceColor', d_getgoodcolour(3));
    hand(1) = h(1);
    errorbar(levelsdB, SNRtoplotT(8:14),SNRseT(8:14), 'ko');
    h = plot(levelsdB, SNRtoplotT(8:14),'ko-','MarkerSize',10,'LineWidth', 2, 'MarkerFaceColor', d_getgoodcolour(1));
    hand(2) = h(1);
    
    legend(hand, 'Grating', 'Orthogonal mask', 'Location','NorthWest');
    ticksx = -24:6:36;
    ticksy = 0:10;
    set(gca, 'XTick',ticksx, 'YTick',ticksy);
    axis square;
    axis([0 40 0 ceil(max(SNRtoplotT))]);
    xlabel('Target contrast (dB)', 'FontSize', 22);
    ylabel('SNR at 7Hz', 'FontSize', 22);
    
    subplot(1,2,2);
    hold on;
    
    errorbar(levelsdB, SNRtoplotM(1:7),SNRseM(1:7), 'ko');
    h = plot(levelsdB, SNRtoplotM(1:7),'ko-','MarkerSize',10,'LineWidth', 2, 'MarkerFaceColor', d_getgoodcolour(3));
    hand(1) = h(1);
    errorbar(levelsdB, SNRtoplotM(8:14),SNRseM(8:14), 'ko');
    h = plot(levelsdB, SNRtoplotM(8:14),'ko-','MarkerSize',10,'LineWidth', 2, 'MarkerFaceColor', d_getgoodcolour(1));
    hand(2) = h(1);
    
    legend(hand, 'Grating', 'Orthogonal mask', 2);
    ticksx = -24:6:36;
    ticksy = 0:10;
    set(gca, 'XTick',ticksx, 'YTick',ticksy);
    axis square;
    axis([0 40 0 ceil(max(SNRtoplotT))]);
    xlabel('Target contrast (dB)', 'FontSize', 22);
    ylabel('SNR at 5Hz', 'FontSize', 22);
    
end

if plotfft
    figure(4);
    set(gcf,'Position', [864 183 992 452]);
    subplot(1,2,1)
    meanfft = abs(mean(ffttoplot));
    plot(((1:199)/10),meanfft(2:200))
    axis([0 20 0 2])
    axis square;
end

    ncorrect(1:2) = 0;
    
    for tlevel = 1:2
        for pass = 1:2
            ncorrect(tlevel) = ncorrect(tlevel) + sum(squeeze(DP.resps(tlevel,1:DP.tno(tlevel,pass),pass)));
        end
        pcorrect(tlevel) = ncorrect(tlevel)./sum(DP.tno(tlevel,:));
        mintrials = min(DP.tno(tlevel,:));
        
        temp = squeeze(DP.resps(tlevel,1:mintrials,1:2));
        temp = (temp .*2)-1;
        temp = temp(:,1).*temp(:,2);
        temp = temp(temp==1);
        pcons(tlevel) = length(temp)/mintrials;
    end
    doublepassprops(subjnumber,1:2) = pcorrect;
    doublepassprops(subjnumber,3:4) = pcons;
    
if plotconsistency    
    figure(4);
    set(gcf,'Position', [864 183 992 452]);
    subplot(1,2,2)
    plot(pcons,pcorrect,'ko-','MarkerSize',10,'LineWidth',2, 'MarkerFaceColor', 'red');
    hold on;
    plot([0 1],[0.5 0.5],'k:');
    plot([0.5 0.5],[0 1],'k:');
    protpcpay = 0.5:0.01:1;
    protpcpax = 0.5 + 2.*(protpcpay-0.5).^2;      %from Klein & Levi, 2009
    plot(protpcpax,protpcpay,'k-');
    
    axis square;
    axis([0 1 0 1]);
    xlabel('Proportion consistent', 'FontSize', 18);
    ylabel('Proportion correct', 'FontSize', 18);    
end

% save(strcat('Results/sur',subj,'.mat'),'targettoplot','SNRtoplot');
figure(3);
figure(2);

toc
end
%--------------------------------------------------------------------------
function p = dofitting(levelsC,data)

p = fminsearch(@geterroroffit, [20 -24 -18 28 8], [], levelsC, data);

end
%--------------------------------------------------------------------------
function rss = geterroroffit(p, xvals, data)

K = convertparams(p);

resp(1:length(xvals)) = getcrf(K,xvals);
K.s = K.x;
resp(length(xvals)+1:2*length(xvals)) = getcrf(K,xvals);
rss = sum((resp-data).^2);      % residual sum of squares

end
%--------------------------------------------------------------------------
function model = getmodel(p,xvals)

K = convertparams(p)
model(1,:) = getcrf(K,xvals);
K.s = K.x;
model(2,:) = getcrf(K,xvals);

end
%--------------------------------------------------------------------------
function K = convertparams(p)

p = d_dBtoPercent(p);

K.s = p(1);
K.r = p(2);
K.b = 0.1 + p(3);
K.x = p(4); % + K.s;
K.m = 1.8;
K.n = K.m + p(5);

end
%--------------------------------------------------------------------------
function resp = getcrf(K,x)

resp = K.r.*(x.^K.n)./(K.s.^K.m + x.^K.m) + K.b;

end
%--------------------------------------------------------------------------
function p = dofitting2(levelsC,data)

p = fminsearch(@geterroroffit2, [20 -24 28 8], [], levelsC, data);

end
%--------------------------------------------------------------------------
function rss = geterroroffit2(p, xvals, data)

K = convertparams2(p);

resp(1:length(xvals)) = getcrf2(K,xvals);
K.s = K.x;
resp(length(xvals)+1:2*length(xvals)) = getcrf2(K,xvals);
rss = sum((resp-data).^2);      % residual sum of squares

end
%--------------------------------------------------------------------------
function model = getmodel2(p,xvals)

K = convertparams2(p)
model(1,:) = getcrf2(K,xvals);
K.s = K.x;
model(2,:) = getcrf2(K,xvals);

end
%--------------------------------------------------------------------------
function K = convertparams2(p)

p = d_dBtoPercent(p);

K.s = p(1);
K.r = p(2);
K.x = p(3); % + K.s;
K.m = 1.8;
K.n = K.m + p(4);

end
%--------------------------------------------------------------------------
function resp = getcrf2(K,x)

resp = K.r.*(x.^K.n)./(K.s.^K.m + x.^K.m);

resp = (resp + 1);  % because it's SNR

end
%--------------------------------------------------------------------------
function plotahead(lay,channelmappings,data)

a = find(data<-1);
data(a) = -1;

hold on;
for n = 1:4
    plot(lay.outline{n}(:,1),lay.outline{n}(:,2),'k-');
end

for n = 1:64
    if data(n)>0
        plot(lay.pos(channelmappings(n),1),lay.pos(channelmappings(n),2),'ko', 'MarkerSize', 20, 'Color', [0 0 0],'MarkerFaceColor',  [1 1-data(n) 1-data(n)]);
    else
        plot(lay.pos(channelmappings(n),1),lay.pos(channelmappings(n),2),'ko', 'MarkerSize', 20, 'Color', [0 0 0],'MarkerFaceColor',  [1+data(n) 1+data(n) 1]);
    end
    
    text(lay.pos(channelmappings(n),1)-(0.01*length(lay.label{channelmappings(n)})),lay.pos(channelmappings(n),2),lay.label{channelmappings(n)});
end

% plot([-0.7 0.7], [0 0], 'k-');
% plot([0 0], [-0.7 0.7], 'k-');

axis square;
axis([-0.7 0.7 -0.7 0.7]);

end
%--------------------------------------------------------------------------
function channelmappings = getchannelmappings(hmod,eegchans)

for n = 1:66
    labeltofind = upper(eegchans(n).labels);
    for m = 1:66
        labeltocheck = hmod.label{m};
        minlength = min(length(labeltofind), length(labeltocheck));
        if labeltofind(1:minlength)==labeltocheck(1:minlength)
            channelmappings(n) = m;
        end
    end
end

end
%--------------------------------------------------------------------------
function processcnt(dirpath,subj)

sessionlabels = 'abcd';

d = dir(dirpath);
counter = 0;
for n = 1:length(d)
    temp = d(n).name;
    if length(temp)>3
        if temp(end-2:end)=='cnt'
            counter = counter + 1;
            namelist{counter} = temp;
        end
    end
end

[chanlocs, lay] = d_loadmontage;

for n = 1:length(namelist)
    
    filename = strcat(dirpath,namelist{n})
    
    tempeeg = read_eep_cnt(filename,1,2);
    
    EEG = read_eep_cnt(filename,1,tempeeg.nsample);
    
    EEG.data = single(EEG.data);        % halves the disc space required - this is what EEG lab does automatically and doesn't make any difference as far as I can tell
    
    filename = strcat(filename(1:end-3),'trg');
    
    tempevent = read_eep_trg(filename);
    
    for ev = 1:length(tempevent)
        EEG.event(ev).type = tempevent(ev).code;
        EEG.event(ev).latency = tempevent(ev).time;
    end
    EEG.chanlocs = chanlocs;
    EEG.lay = lay;
    
    save(strcat(dirpath,'EEG_',subj,sessionlabels(n),'.mat'),'EEG');
    clear EEG;
end

end
%--------------------------------------------------------------------------
function data = outlierrejection(data)

% % simple method that uses the mean and std of the whole vector
% SDcut = 2;
% s = std(data);
% m = mean(data);
% i = find(abs(data-m)<(SDcut*s));    % only retain values within SDcut standard deviations of the mean
% data = data(i);

% more sophisticated method that calculates the mean and std excluding each potential outlier
SDcut = 5;
includelist = [];
for n = 1:length(data)      % leave one data point out method
    temp = data(~ismember(data,data(n)));
    s = std(temp);
    m = mean(temp);
    if abs(data(n)-m)<(SDcut*s)
        includelist(end+1) = n;
    end
end
data = data(includelist);

end
%--------------------------------------------------------------------------
